# Supplementary material for: Towards a sensitive and accurate interpretation of molecular testing for SARS-CoV-2: a rapid review of 264 studies
Source: Euro Surveill. 2021 Mar 11;26(10):2001134. doi: 10.2807/1560-7917.ES.2021.26.10.2001134 (PMC7953531; doi:10.2807/1560-7917.ES.2021.26.10.2001134)
Supplement: Supplementary Dataset [file 2001134_REUSKEN_Supplementary_Dataset.xlsx]

## Sheet: Summary
Supplementary Dataset
SARS-CoV-2 molecular detection studies dataset
Disclaimer: This supplementary material is hosted by Eurosurveillance as supporting information alongside the article [Towards a sensitive and accurate interpretation of molecular testing for SARS-CoV-2: a rapid review of 264 studies ], on behalf of the authors, who remain responsible for the accuracy and appropriateness of the content. The same standards for ethics, copyright, attributions and p…
Towards a sensitive and accurate interpretation of molecular testing for SARS-CoV-2: a rapid review of 264 studies
Kamelia R. Stanoeva1,2, Annemiek A. van der Eijk3, Adam Meijer1, Laetitia M. Kortbeek1, Marion P.G. Koopmans3,4, Chantal B.E.M. Reusken1,3,4
1. Center for Infectious Disease Control, National Institute for Public Health and the Environment (RIVM), Bilthoven, the Netherlands
2. European Public Health Microbiology Training Programme (EUPHEM), European Centre for Disease Prevention and Control (ECDC), Stockholm, Sweden
3. Department of Viroscience, Erasmus University Medical Center, Rotterdam, the Netherlands
4. Global Outbreak Alert and Response Network (GOARN), Geneva, Switzerland
Summary
No of studies	264
No of patients	32515
Date published cut-off	2020-05-15
Last updated	2020-09-08
Kamelia Stanoeva
kamelia.stanoeva@rivm.nl
Chantal Reusken
chantal.reusken@rivm.nl

## Sheet: Studies dataset
First Author	Title	Journal	PMID	doi URL	Date published	Country	Region/Area/City	Patients No	Adults No	ChildrenNo	Pregnant No (included in adults)	Immunocompromised No	Age Range, Years	Age Mean, Years	Age Median, Years	Male No	Female No	Asymptomatic	Mild/Moderate Disease	Severe disease/IC	Respiratory Samples for Total No Patients	Nasal/Nasopharyngeal Swabs	Throat/Oropharyngeal Swabs	Mixed Nasal+Throat swabs	Sputum	Bronchoalveolar lavage BAL	Other Respiratory Samples	Respiratory sample Virus Culture	GIT Samples for Total No Patients	Stool	Anal/Rectal Swabs	Other GIT sample	GIT sample virus culture	Blood Samples for Total No Patients	Whole blood	Serum	Plasma	Blood sample Virus Culture	Saliva/ Oral fluid/ Throat wash	Saliva Virus Culture	Tears/ Conjunctival secretions	Tears Virus Culture	Urine	Urine Virus Isolation	Cerebrospinal fluid CSF	Semen	Vaginal fluid/ swab	Other reproductive tract samples	Breast milk
Tan, Wenjie	A novel coronavirus genome identified in a cluster of pneumonia cases—Wuhan, China 2019− 2020	China CDC Weekly	NA	http://weekly.chinacdc.cn/en/article/id/a3907201-f64f-4154-a19e-4253b453d10c	2020-01-21	China	Wuhan	1	1	0	NA	NA	NA	NA	NA	NA	NA	NA	NA	NA	1	0	0	0	0	1	0	0	0	0	0	0	0	0	0	0	0	0	0	0	0	0	0	0	0	0	0	0	0
Chan, Jasper Fuk-Woo	A familial cluster of pneumonia associated with the 2019 novel coronavirus indicating person-to-person transmission: a study of a family cluster	Lancet	31986261	https://doi.org/10.1016/S0140-6736(20)30154-9	2020-01-24	Hong Kong		6	5	1	0	NA	10-66	NA	NA	3	3	0	6	0	6	6	6	0	0	0	0	0	3	3	0	0	0	6	0	2	4	0	0	0	0	0	5	0	0	0	0	0	0
Huang, Chaolin	Clinical features of patients infected with 2019 novel coronavirus in Wuhan, China	Lancet	31986264	https://doi.org/10.1016/S0140-6736(20)30183-5	2020-01-24	China	Wuhan	41	41	0	NA	NA	25-64	NA	49	30	11	0	28	13	41	NA	NA	0	NA	NA	0	0	0	0	0	0	0	6	0	0	6	0	0	0	0	0	0	0	0	0	0	0	0
Zhu, Na	A Novel Coronavirus from Patients with Pneumonia in China, 2019	N Engl J Med	31978945	https://doi.org/10.1056/NEJMoa2001017	2020-01-24	China	Wuhan	3	3	0	NA	NA	32-61	NA	NA	2	1	NA	NA	NA	3	0	0	0	0	3	0	3	0	0	0	0	0	0	0	0	0	0	0	0	0	0	0	0	0	0	0	0	0
Phan, Lan T.	Importation and Human-to-Human Transmission of a Novel Coronavirus in Vietnam	N Engl J Med	31991079	https://doi.org/10.1056/NEJMc2001272	2020-01-28	Vietnam	Ho Chi Minh	2	2	0	0	0	27-65	NA	NA	2	0	0	1	1	2	0	2	0	0	0	0	0	0	0	0	0	0	0	0	0	0	0	0	0	0	0	0	0	0	0	0	0	0
Li, Qun	Early Transmission Dynamics in Wuhan, China, of Novel Coronavirus-Infected Pneumonia	N Engl J Med	31995857	https://doi.org/10.1056/NEJMoa2001316	2020-01-29	China	Wuhan	425	NA	NA	NA	NA	15-89	NA	59	240	185	NA	NA	NA	425	NA	NA	NA	NA	NA	NA	NA	0	0	0	0	0	0	0	0	0	0	0	0	0	0	0	0	0	0	0	0	0
Chen, Nanshan	Epidemiological and clinical characteristics of 99 cases of 2019 novel coronavirus pneumonia in Wuhan, China: a descriptive study	Lancet	32007143	https://doi.org/10.1016/S0140-6736(20)30211-7	2020-01-30	China	Wuhan	99	99	0	NA	NA	21-82	55.5	NA	67	32	0	76	23	99	0	99	0	0	0	0	0	0	0	0	0	0	0	0	0	0	0	0	0	0	0	0	0	0	0	0	0	0
Kim, Jin Yong	The First Case of 2019 Novel Coronavirus Pneumonia Imported into Korea from Wuhan, China: Implication for Infection Prevention and Control Measures	J Korean Med Sci	32030925	https://doi.org/10.3346/jkms.2020.35.e61	2020-02-03	South Korea	Incheon	1	1	0	0	0	35	35	35	0	1	0	1	0	1	0	1	0	0	0	0	0	0	0	0	0	0	0	0	0	0	0	0	0	0	0	0	0	0	0	0	0	0
Wang, Dawei	Clinical Characteristics of 138 Hospitalized Patients With 2019 Novel Coronavirus-Infected Pneumonia in Wuhan, China	JAMA	32031570	https://doi.org/10.1001/jama.2020.1585	2020-02-07	China	Wuhan	138	138	0	NA	2	22-92	NA	56	75	63	0	102	36	138	0	138	0	0	0	0	0	0	0	0	0	0	0	0	0	0	0	0	0	0	0	0	0	0	0	0	0	0
Liu, Yingxia	Clinical and biochemical indexes from 2019-nCoV infected patients linked to viral loads and lung injury	Sci China Life Sci	32048163	https://doi.org/10.1007/s11427-020-1643-8	2020-02-09	China	Shenzhen	12	11	1	NA	0	10-72	NA	NA	8	4	0	9	3	12	0	NA	0	0	NA	0	0	0	0	0	0	0	0	0	0	0	0	0	0	0	0	0	0	0	0	0	0	0
Bastola, Anup	The first 2019 novel coronavirus case in Nepal	Lancet Infect Dis	32057299	https://doi.org/10.1016/S1473-3099(20)30067-0	2020-02-10	Nepal	Kathmandu	1	1	0	0	0	32	NA	NA	1	0	0	1	0	1	0	1	0	0	0	0	0	0	0	0	0	0	0	0	0	0	0	0	0	0	0	0	0	0	0	0	0	0
Chen, Huijun	Clinical characteristics and intrauterine vertical transmission potential of COVID-19 infection in nine pregnant women: a retrospective review of medical records	Lancet	32151335	https://doi.org/10.1016/S0140-6736(20)30360-3	2020-02-12	China	Wuhan	9	9	0	9	0	26-40	NA	NA	0	9	0	9	0	9	0	9	0	0	0	0	0	0	0	0	0	0	0	0	0	0	0	0	0	0	0	0	0	0	0	0	0	6
Pongpirul, Wannarat A.	Journey of a Thai Taxi Driver and Novel Coronavirus	N Engl J Med	32050060	https://doi.org/10.1056/NEJMc2001621	2020-02-12	Thailand	Bangkok	1	1	0	0	NA	51	51	51	1	0	0	1	0	1	1	1	0	0	0	0	0	0	0	0	0	0	0	0	0	0	0	0	0	0	0	0	0	0	0	0	0	0
To, Kelvin Kai-Wang	Consistent detection of 2019 novel coronavirus in saliva	Clin Infect Dis	32047895	https://doi.org/10.1093/cid/ciaa149	2020-02-12	Hong Kong		12	12	0	NA	NA	37-75	NA	62.5	7	5	NA	NA	NA	12	NA	0	0	NA	0	0	0	0	0	0	0	0	0	0	0	0	0	12	5	0	0	0	0	0	0	0	0	0
Xie, Xingzhi	Chest CT for Typical 2019-nCoV Pneumonia: Relationship to Negative RT-PCR Testing	Radiology	32049601	https://doi.org/10.1148/radiol.2020200343	2020-02-12	China	Hunan	167	NA	NA	NA	NA	NA	NA	NA	NA	NA	NA	NA	NA	167	0	167	0	0	0	0	0	0	0	0	0	0	0	0	0	0	0	0	0	0	0	0	0	0	0	0	0	0
Bernard Stoecklin, Sibylle	First cases of coronavirus disease 2019 (COVID-19) in France: surveillance, investigations and control measures, January 2020	Euro Surveill	32070465	https://doi.org/10.2807/1560-7917.ES.2020.25.6.2000094	2020-02-13	France	Paris, Bordeaux	3	3	0	0	0	30-48	NA	NA	2	1	0	2	1	3	3	0	0	NA	NA	0	0	0	0	0	0	0	0	0	0	0	0	0	0	0	0	0	0	0	0	0	0	0
Silverstein, William Kyle	First imported case of 2019 novel coronavirus in Canada, presenting as mild pneumonia	Lancet	32061312	https://doi.org/10.1016/S0140-6736(20)30370-6	2020-02-13	Canada	Toronto	1	1	0	0	NA	56	56	56	1	0	0	1	0	1	1	1	0	0	0	0	0	0	0	0	0	0	0	0	0	0	0	0	0	0	0	0	0	0	0	0	0	0
Lim, Jaegyun	Case of the Index Patient Who Caused Tertiary Transmission of COVID-19 Infection in Korea: the Application of Lopinavir/Ritonavir for the Treatment of COVID-19 Infected Pneumonia Monitored by Quantitative RT-PCR	J Korean Med Sci	32056407	https://doi.org/10.3346/jkms.2020.35.e79	2020-02-14	South Korea	Goyang	1	1	0	0	0	54	54	54	1	0	0	1	0	1	0	1	0	1	0	0	0	0	0	0	0	0	0	0	0	0	0	0	0	0	0	0	0	0	0	0	0	0
Zhang, Yong	Isolation of 2019-nCoV from a Stool Specimen of a Laboratory-Confirmed Case of the Coronavirus Disease 2019 (COVID-19)	China CDC Weekly	NA	http://weekly.chinacdc.cn/en/article/id/ffa97a96-db2a-4715-9dfb-ef662660e89d	2020-02-15	China	Heilongjiang	1	NA	NA	NA	NA	NA	NA	NA	NA	NA	0	0	1	0	0	0	0	0	0	0	0	1	1	0	0	1	0	0	0	0	0	0	0	0	0	0	0	0	0	0	0	0
Yang, Yang	Evaluating the accuracy of different respiratory specimens in the laboratory diagnosis and monitoring the viral shedding of 2019-nCoV infections	medRxiv	NA	https://doi.org/10.1101/2020.02.11.20021493	2020-02-17	China	Shenzhen	213	213	0	NA	NA	34-81	NA	65	108	105	0	176	37	213	NA	NA	0	NA	NA	0	0	0	0	0	0	0	0	0	0	0	0	0	0	0	0	0	0	0	0	0	0	0
Zhang, Wei	Molecular and serological investigation of 2019-nCoV infected patients: implication of multiple shedding routes	Emerg Microbes Infect	32065057	https://doi.org/10.1080/22221751.2020.1729071	2020-02-17	China	Wuhan	178	NA	NA	NA	NA	NA	NA	NA	NA	NA	NA	NA	NA	31	0	31	0	0	0	0	0	31	0	31	0	0	15	15	15	0	0	0	0	0	0	0	0	0	0	0	0	0
Yu, Ping	A familial cluster of infection associated with the 2019 novel coronavirus indicating potential person-to-person transmission during the incubation period	J Infect Dis	32067043	https://doi.org/10.1093/infdis/jiaa077	2020-02-18	China	Shanghai	4	4	0	NA	NA	65-88	NA	NA	2	2	0	3	1	4	4	4	0	0	0	0	0	0	0	0	0	0	0	0	0	0	0	0	0	0	0	0	0	0	0	0	0	0
Han, Wenzheng	The course of clinical diagnosis and treatment of a case infected with coronavirus disease 2019	J Med Virol	32073161	https://doi.org/10.1002/jmv.25711	2020-02-19	China	Anhui	1	1	0	0	0	47	47	47	1	0	0	1	0	1	1	0	0	0	0	0	0	0	0	0	0	0	0	0	0	0	0	0	0	0	0	0	0	0	0	0	0	0
Huang, Wei-Hsuan	2019 novel coronavirus disease (COVID-19) in Taiwan: Reports of two cases from Wuhan, China	J Microbiol Immunol Infect	32111449	https://doi.org/10.1016/j.jmii.2020.02.009	2020-02-19	Taiwan		2	2	0	0	0	73-74	NA	NA	0	2	0	2	0	2	2	0	0	0	0	0	0	0	0	0	0	0	0	0	0	0	0	0	0	0	0	0	0	0	0	0	0	0
Pan, Xingfei	Asymptomatic cases in a family cluster with SARS-CoV-2 infection	Lancet Infect Dis	32087116	https://doi.org/10.1016/S1473-3099(20)30114-6	2020-02-19	China	Guangzhou	3	2	1	0	0	3-35	NA	NA	2	1	2	1	0	3	3	0	0	0	0	0	0	0	0	0	0	0	0	0	0	0	0	0	0	0	0	0	0	0	0	0	0	0
Xu, Xiao-Wei	Clinical findings in a group of patients infected with the 2019 novel coronavirus (SARS-Cov-2) outside of Wuhan, China: retrospective case series	BMJ	32075786	https://doi.org/10.1136/bmj.m606	2020-02-19	China	Zhejiang	62	60	2	NA	0	10->66	NA	41	35	27	0	61	1	62	NA	NA	NA	0	0	0	0	0	0	0	0	0	0	0	0	0	0	0	0	0	0	0	0	0	0	0	0	0
Zhang, Jin-jin	Clinical characteristics of 140 patients infected with SARS-CoV-2 in Wuhan, China	Allergy	32077115	https://doi.org/10.1111/all.14238	2020-02-19	China	Wuhan	140	140	0	NA	0	25-87	NA	57	71	69	0	82	58	140	0	140	0	0	0	0	0	0	0	0	0	0	0	0	0	0	0	0	0	0	0	0	0	0	0	0	0	0
Zou, Lirong	SARS-CoV-2 Viral Load in Upper Respiratory Specimens of Infected Patients	N Engl J Med	32074444	https://doi.org/10.1056/NEJMc2001737	2020-02-19	China	Guangzhou	18	18	0	NA	NA	26-76	NA	59	9	9	1	14	3	18	18	18	0	0	0	0	0	0	0	0	0	0	0	0	0	0	0	0	0	0	0	0	0	0	0	0	0	0
Hao, Wendong	First Atypical case of 2019 novel coronavirus in Yan'an, China	Clin Microbiol Infect	32087323	https://doi.org/10.1016/j.cmi.2020.02.011	2020-02-20	China	Yan'an	1	1	0	0	0	60	60	60	1	0	0	0	1	1	0	1	0	0	0	0	0	0	0	0	0	0	0	0	0	0	0	0	0	0	0	0	0	0	0	0	0	0
Bai, Yan	Presumed Asymptomatic Carrier Transmission of COVID-19	JAMA	32083643	https://doi.org/10.1001/jama.2020.2565	2020-02-21	China	Anyang	6	6	0	NA	NA	20-57	NA	NA	1	5	1	3	2	6	6	0	0	0	0	0	0	0	0	0	0	0	0	0	0	0	0	0	0	0	0	0	0	0	0	0	0	0
Chen, Dabiao	Recurrence of positive SARS-CoV-2 RNA in COVID-19: A case report	Int J Infect Dis	32147538	https://doi.org/10.1016/j.ijid.2020.03.003	2020-02-21	China	Guangzhou	1	1	0	0	0	46	NA	NA	0	1	0	1	0	1	0	1	0	0	0	0	0	0	0	0	0	0	0	0	0	0	0	0	0	0	0	0	0	0	0	0	0	0
Hao, Wendong	Clinical Features of Atypical 2019 Novel Coronavirus Pneumonia with an initially Negative RT-PCR Assay	J Infect	32092387	https://doi.org/10.1016/j.jinf.2020.02.008	2020-02-22	China	Yan'an	1	1	0	0	0	58	58	58	1	0	0	1	0	1	0	1	0	0	0	0	0	0	0	0	0	0	0	0	0	0	0	0	0	0	0	0	0	0	0	0	0	0
Kim, Jin Yong	Viral Load Kinetics of SARS-CoV-2 Infection in First Two Patients in Korea	J Korean Med Sci	32080991	https://doi.org/10.3346/jkms.2020.35.e86	2020-02-24	South Korea	Incheon	2	2	0	0	0	35-55	NA	NA	1	1	0	2	0	2	0	0	2	2	0	0	0	2	2	0	0	0	2	0	2	2	0	0	0	0	0	2	0	0	0	0	0	0
Pan, Yang	Viral load of SARS-CoV-2 in clinical samples	Lancet Infect Dis	32105638	https://doi.org/10.1016/S1473-3099(20)30113-4	2020-02-24	China	Beijing	82	NA	NA	NA	NA	NA	NA	NA	NA	NA	NA	NA	NA	82	1	69	0	44	0	0	0	2	2	0	0	0	0	0	0	0	0	0	0	0	0	2	0	0	0	0	0	0
Ai, Tao	Correlation of Chest CT and RT-PCR Testing in Coronavirus Disease 2019 (COVID-19) in China: A Report of 1014 Cases	Radiology	32101510	https://doi.org/10.1148/radiol.2020200642	2020-02-26	China	Wuhan	1014	1014	0	NA	NA	44-74	59	NA	467	547	NA	NA	NA	1014	0	1014	0	0	0	0	0	0	0	0	0	0	0	0	0	0	0	0	0	0	0	0	0	0	0	0	0	0
Chen, Weilie	Detectable 2019-nCoV viral RNA in blood is a strong indicator for the further clinical severity	Emerg Microbes Infect	32102625	https://doi.org/10.1080/22221751.2020.1732837	2020-02-26	China	Guangzhou	85	NA	NA	NA	NA	NA	NA	NA	NA	NA	Na	NA	NA	4	0	4	0	0	0	0	0	28	0	28	0	0	57	NA	NA	NA	0	0	0	0	0	0	0	0	0	0	0	0
Cheng, Shao-Chung	First case of Coronavirus Disease 2019 (COVID-19) pneumonia in Taiwan	J Formos Med Assoc	32113824	https://doi.org/10.1016/j.jfma.2020.02.007	2020-02-26	Taiwan		1	1	0	0	0	55	55	55	0	1	0	1	0	1	0	1	0	1	0	0	0	1	1	0	0	0	0	0	0	0	0	0	0	0	0	1	0	0	0	0	0	0
Winichakoon, Poramed	Negative Nasopharyngeal and Oropharyngeal Swab Does Not Rule Out COVID-19	J Clin Microbiol	32102856	https://doi.org/10.1128/JCM.00297-20	2020-02-26	Thailand	Chiang Mai	1	1	0	0	0	28	28	28	1	0	0	1	0	1	1	1	0	0	1	0	0	0	0	0	0	0	0	0	0	0	0	0	0	0	0	0	0	0	0	0	0	0
Xia, Jianhua	Evaluation of coronavirus in tears and conjunctival secretions of patients with SARS-CoV-2 infection	J Med Virol	32100876	https://doi.org/10.1002/jmv.25725	2020-02-26	China	Zhejiang	30	29	1	NA	NA	13-72	54.5	NA	21	9	0	21	9	30	0	0	0	30	0	0	0	0	0	0	0	0	0	0	0	0	0	0	0	30	1	0	0	0	0	0	0	0
Lan, Lan	Positive RT-PCR Test Results in Patients Recovered From COVID-19	JAMA	32105304	https://doi.org/10.1001/jama.2020.2783	2020-02-27	China	Wuhan	4	4	0	NA	NA	30-36	NA	NA	2	2	0	4	0	4	0	4	0	0	0	0	0	0	0	0	0	0	0	0	0	0	0	0	0	0	0	0	0	0	0	0	0	0
Tian, Sijia	Characteristics of COVID-19 infection in Beijing	J Infect	32112886	https://doi.org/10.1016/j.jinf.2020.02.018	2020-02-27	China	Beijing	262	NA	NA	1	NA	0.5-94	NA	47.5	127	135	13	203	46	262	NA	NA	NA	NA	NA	NA	0	0	0	0	0	0	0	0	0	0	0	0	0	0	0	0	0	0	0	0	0	0
Xie, Chunbao	Comparison of different samples for 2019 novel coronavirus detection by nucleic acid amplification tests	Int J Infect Dis	32114193	https://doi.org/10.1016/j.ijid.2020.02.050	2020-02-27	China	Sichuan	9	9	0	NA	NA	18-62	NA	33	4	5	0	9	0	9	0	9	0	0	0	0	0	9	9	0	0	0	9	NA	NA	NA	0	0	0	0	0	9	0	0	0	0	0	0
Cai, Jiehao	A Case Series of children with 2019 novel coronavirus infection: clinical and epidemiological features	Clin Infect Dis	32112072	https://doi.org/10.1093/cid/ciaa198	2020-02-28	China	Anhui, Shandong	10	0	10	0	NA	0.25-10.92	6.17	NA	4	6	0	10	0	10	NA	NA	NA	0	0	0	0	6	6	0	0	0	5	0	5	0	0	0	0	0	0	5	0	0	0	0	0	0
Guan, Wei-Jie	Clinical Characteristics of Coronavirus Disease 2019 in China	N Engl J Med	32109013	https://doi.org/10.1056/NEJMoa2002032	2020-02-28	China	mainland China	1099	NA	NA	NA	2	NA	NA	47	NA	NA	0	926	173	1099	NA	NA	0	0	0	0	0	4	4	4	0	0	0	0	0	0	0	0	0	0	0	0	0	0	0	0	0	0
Kam, Kai-Qian	A Well Infant with Coronavirus Disease 2019 (COVID-19) with High Viral Load	Clin Infect Dis	32112082	https://doi.org/10.1093/cid/ciaa201	2020-02-28	Singapore		2	1	1	0	0	0.5	NA	NA	1	1	1	1	0	2	2	0	0	0	0	0	0	1	1	0	0	0	1	NA	NA	NA	0	0	0	0	0	1	0	0	0	0	0	1
Lillie, Patrick J.	Novel coronavirus disease (Covid-19): the first two patients in the UK with person to person transmission	J Infect	32119884	https://doi.org/10.1016/j.jinf.2020.02.020	2020-02-28	UK		2	2	0	0	0	23-50	NA	NA	1	1	0	2	0	2	2	0	0	0	0	0	0	0	0	0	0	0	0	0	0	0	0	0	0	0	0	0	0	0	0	0	0	0
Ling, Yun	Persistence and clearance of viral RNA in 2019 novel coronavirus disease rehabilitation patients	Chin Med J (Engl)	32118639	https://doi.org/10.1097/CM9.0000000000000774	2020-02-28	China	Shanghai	66	66	0	NA	NA	16-78	NA	44	38	28	NA	NA	NA	66	0	66	0	0	0	0	0	66	66	0	0	0	14	0	14	0	0	0	0	0	0	58	0	0	0	0	0	0
Wang, Xiaotong	A Case of 2019 Novel Coronavirus in a Pregnant Woman With Preterm Delivery	Clin Infect Dis	32119083	https://doi.org/10.1093/cid/ciaa200	2020-02-28	China	Suzhou	1	1	0	1	0	28	28	28	0	1	0	0	1	1	0	1	0	1	0	0	0	0	0	0	0	0	0	0	0	0	0	0	0	0	0	0	0	0	0	0	0	0
Xu, Xi	Imaging and clinical features of patients with 2019 novel coronavirus SARS-CoV-2	Eur J Nucl Med Mol Imaging	32107577	https://doi.org/10.1007/s00259-020-04735-9	2020-02-28	China	Guangzhou	90	90	0	NA	NA	18-86	NA	50	39	51	6	NA	NA	90	NA	NA	NA	NA	NA	NA	0	0	0	0	0	0	0	0	0	0	0	0	0	0	0	0	0	0	0	0	0	0
Wu, Jian	Clinical Characteristics of Imported Cases of COVID-19 in Jiangsu Province: A Multicenter Descriptive Study	Clin Infect Dis	32109279	https://doi.org/10.1093/cid/ciaa199	2020-02-29	China	Jiangsu	80	70	10	NA	0	4->65	NA	46.1	39	41	0	77	3	80	NA	NA	0	0	0	0	0	0	0	0	0	0	0	0	0	0	0	0	0	0	0	0	0	0	0	0	0	0
Chen, S.	[Pregnant women with new coronavirus infection: a clinical characteristics and placental pathological analysis of three cases]	Zhonghua Bing Li Xue Za Zhi	32114744	https://doi.org/10.3760/cma.j.cn112151-20200225-00138	2020-03-02	China	Wuhan	3	3	0	3	NA	23-34	NA	NA	0	3	0	3	0	2	0	2	0	0	0	0	0	0	0	0	0	0	0	0	0	0	0	0	0	0	0	0	0	0	0	0	0	0
Xiao, Fei	Evidence for gastrointestinal infection of SARS-CoV-2	Gastroenterology	32142773	https://doi.org/10.1053/j.gastro.2020.02.055	2020-03-03	China		73	NA	NA	NA	NA	0.83-78	NA	NA	41	32	NA	NA	NA	73	NA	NA	NA	0	0	0	0	73	73	0	1	0	1	0	1	0	0	0	0	0	0	1	0	0	0	0	0	0
Young, Barnaby Edward	Epidemiologic Features and Clinical Course of Patients Infected With SARS-CoV-2 in Singapore	JAMA	32125362	https://doi.org/10.1001/jama.2020.3204	2020-03-03	Singapore		18	18	0	NA	NA	31-73	NA	47	9	9	0	13	5	18	18	0	0	0	0	0	0	8	8	0	0	0	12	12	0	0	0	0	0	0	0	10	0	0	0	0	0	0
Zhang, JingCheng	Fecal specimen diagnosis 2019 Novel Coronavirus-Infected Pneumonia	J Med Virol	32124995	https://doi.org/10.1002/jmv.25742	2020-03-03	China	Jinhua	14	14	0	NA	NA	18-87	NA	41	7	7	NA	NA	NA	14	0	14	0	0	0	0	0	14	14	0	0	0	0	0	0	0	0	0	0	0	0	0	0	0	0	0	0	0
Hu, Zhiliang	Clinical characteristics of 24 asymptomatic infections with COVID-19 screened among close contacts in Nanjing, China	Sci China Life Sci	32146694	https://doi.org/10.1007/s11427-020-1661-4	2020-03-04	China	Nanjing	24	19	5	NA	0	5-95	NA	32.5	8	16	19	5	0	24	0	24	0	0	0	0	0	0	0	0	0	0	0	0	0	0	0	0	0	0	0	0	0	0	0	0	0	0
Cheng, Vincent C. C.	Escalating infection control response to the rapidly evolving epidemiology of the coronavirus disease 2019 (COVID-19) due to SARS-CoV-2 in Hong Kong	Infect Control Hosp Epidemiol	32131908	https://doi.org/10.1017/ice.2020.58	2020-03-05	Hong Kong		42	42	0	NA	NA	22-91	NA	59	20	22	NA	NA	NA	42	NA	NA	NA	NA	NA	NA	0	0	0	0	0	0	0	0	0	0	0	NA	0	0	0	0	0	0	0	0	0	0
Holshue, Michelle L.	First Case of 2019 Novel Coronavirus in the United States	N Engl J Med	32004427	https://doi.org/10.1056/NEJMoa2001191	2020-03-05	USA	Washington	1	1	0	0	0	35	35	35	1	0	0	1	0	1	1	1	0	0	0	0	0	1	1	0	0	0	1	0	1	0	0	0	0	0	0	1	0	0	0	0	0	0
Li, Yang	Lack of Vertical Transmission of Severe Acute Respiratory Syndrome Coronavirus 2, China	Emerg Infect Dis	32134381	https://doi.org/10.3201/eid2606.200287	2020-03-05	China	Zhejiang	1	1	0	1	0	30	30	30	0	1	0	1	0	1	0	0	0	1	0	0	0	1	1	0	0	0	1	0	1	0	0	0	0	0	0	1	0	0	0	0	0	1
Lin, Dachuan	Co-infections of SARS-CoV-2 with multiple common respiratory pathogens in infected patients	Sci China Life Sci	32170625	https://doi.org/10.1007/s11427-020-1668-5	2020-03-05	China	Shenzhen	92	NA	NA	NA	NA	NA	NA	NA	NA	NA	NA	NA	NA	92	NA	NA	0	NA	0	0	0	0	0	0	0	0	0	0	0	0	0	0	0	0	0	0	0	0	0	0	0	0
Liu, Yangli	Clinical manifestations and outcome of SARS-CoV-2 infection during pregnancy	J Infect	32145216	https://doi.org/10.1016/j.jinf.2020.02.028	2020-03-05	China	outside Wuhan	13	13	0	13	0	22-36	NA	NA	0	13	1	11	1	13	NA	NA	NA	NA	NA	NA	0	0	0	0	0	0	0	0	0	0	0	0	0	0	0	0	0	0	0	0	0	0
Rothe, Camilla	Transmission of 2019-nCoV Infection from an Asymptomatic Contact in Germany	N Engl J Med	32003551	https://doi.org/10.1056/NEJMc2001468	2020-03-05	Germany	Munich	4	4	0	0	NA	NA	NA	NA	NA	NA	0	4	0	4	1	0	0	1	0	0	0	0	0	0	0	0	0	0	0	0	0	0	0	0	0	0	0	0	0	0	0	0
Xia, Wei	Clinical and CT features in pediatric patients with COVID-19 infection: Different points from adults	Pediatr Pulmonol	32134205	https://doi.org/10.1002/ppul.24718	2020-03-05	China	Wuhan	20	0	20	0	NA	0-14	NA	2	13	7	2	18	0	20	0	20	0	0	0	0	0	0	0	0	0	0	0	0	0	0	0	0	0	0	0	0	0	0	0	0	0	0
Arashiro, Takeshi	COVID-19 in 2 Persons with Mild Upper Respiratory Symptoms on a Cruise Ship, Japan	Emerg Infect Dis	32118533	https://doi.org/10.3201/eid2606.200452	2020-03-06	Japan	Cruise ship	2	2	0	0	0	27-35	NA	NA	1	1	0	2	0	2	2	2	0	0	0	0	0	0	0	0	0	0	0	0	0	0	0	0	0	0	0	0	0	0	0	0	0	0
Luo, Si-Hui	A confirmed asymptomatic carrier of 2019 novel coronavirus (SARS-CoV-2)	Chin Med J (Engl)	32149768	https://doi.org/10.1097/CM9.0000000000000798	2020-03-06	China	Anhui	83	NA	NA	NA	NA	NA	NA	NA	NA	NA	1	NA	NA	83	0	83	0	0	0	0	0	0	0	0	0	0	0	0	0	0	0	0	0	0	0	0	0	0	0	0	0	0
Liu, Rui	Positive rate of RT-PCR detection of SARS-CoV-2 infection in 4880 cases from one hospital in Wuhan, China, from Jan to Feb 2020	Clin Chim Acta	32156607	https://doi.org/10.1016/j.cca.2020.03.009	2020-03-07	China	Wuhan	4880	4880	0	NA	NA	NA	NA	50	2251	2629	NA	NA	NA	4880	4818	0	0	57	5	0	0	0	0	0	0	0	0	0	0	0	0	0	0	0	0	0	0	0	0	0	0	0
Marchand-Senécal, Xavier	Diagnosis and Management of First Case of COVID-19 in Canada: Lessons applied from SARS	Clin Infect Dis	32147731	https://doi.org/10.1093/cid/ciaa227	2020-03-09	Canada	Toronto	1	1	0	0	0	56	56	56	1	0	0	1	0	1	1	1	0	0	0	0	0	0	0	0	0	0	0	0	0	0	0	0	0	0	0	0	0	0	0	0	0	0
Shen, Zijie	Genomic Diversity of Severe Acute Respiratory Syndrome–Coronavirus 2 in Patients With Coronavirus Disease 2019	Clin Infect Dis	32129843	https://doi.org/10.1093/cid/ciaa203	2020-03-09	China	Wuhan	8	NA	NA	NA	NA	NA	NA	NA	NA	NA	NA	NA	NA	8	0	0	0	0	8	0	0	0	0	0	0	0	0	0	0	0	0	0	0	0	0	0	0	0	0	0	0	0
Tong, Zhen-Dong	Potential Presymptomatic Transmission of SARS-CoV-2, Zhejiang Province, China, 2020	Emerg Infect Dis	32091386	https://doi.org/10.3201/eid2605.200198	2020-03-09	China	Zhoushan	6	5	1	NA	NA	12-45	NA	NA	4	2	3	3	0	6	NA	NA	NA	NA	0	0	0	0	0	0	0	0	0	0	0	0	0	0	0	0	0	0	0	0	0	0	0	0
Chen, Jun	Clinical progression of patients with COVID-19 in Shanghai, China	J Infect	32171869	https://doi.org/10.1016/j.jinf.2020.03.004	2020-03-11	China	Shanghai	249	NA	NA	NA	NA	NA	NA	51	126	123	0	227	22	248	NA	NA	NA	0	0	0	0	0	0	0	0	0	0	0	0	0	0	0	0	0	0	0	0	0	0	0	0	0
Harcourt, Jennifer	Severe Acute Respiratory Syndrome Coronavirus 2 from Patient with 2019 Novel Coronavirus Disease, United States	Emerg Infect Dis	32160149	https://doi.org/10.3201/eid2606.200516	2020-03-11	USA	Washington	1	1	0	0	0	35	35	35	1	0	0	1	0	1	1	1	0	0	0	0	1	0	0	0	0	0	0	0	0	0	0	0	0	0	0	0	0	0	0	0	0	0
Wang, Wenling	Detection of SARS-CoV-2 in Different Types of Clinical Specimens	JAMA	32159775	https://doi.org/10.1001/jama.2020.3786	2020-03-11	China	Hubei, Shandong, Beijing	205	NA	NA	NA	NA	5-67	44	NA	140	65	NA	NA	NA	205	NA	NA	0	NA	NA	NA	0	NA	NA	0	0	4	NA	NA	NA	NA	0	0	0	0	0	NA	0	0	0	0	0	0
Wu, Xiaojing	Co-infection with SARS-CoV-2 and Influenza A Virus in Patient with Pneumonia, China	Emerg Infect Dis	32160148	https://doi.org/10.3201/eid2606.200299	2020-03-11	China	Beijing	1	1	0	0	0	69	69	69	1	0	0	0	1	1	1	0	0	1	1	0	0	0	0	0	0	0	0	0	0	0	0	0	0	0	0	0	0	0	0	0	0	0
Zhou, Fei	Clinical course and risk factors for mortality of adult inpatients with COVID-19 in Wuhan, China: a retrospective cohort study	Lancet	32171076	https://doi.org/10.1016/S0140-6736(20)30566-3	2020-03-11	China	Wuhan	191	191	0	NA	NA	18-87	NA	56	119	72	0	72	119	191	0	191	0	0	0	0	0	0	0	0	0	0	0	0	0	0	0	0	0	0	0	0	0	0	0	0	0	0
Zhu, Feng	Co-infection of SARS-CoV-2 and HIV in a patient in Wuhan city, China	J Med Virol	32160316	https://doi.org/10.1002/jmv.25732	2020-03-11	China	Wuhan	1	1	0	0	1	61	61	61	1	0	0	1	0	1	0	1	0	0	0	0	0	0	0	0	0	0	0	0	0	0	0	0	0	0	0	0	0	0	0	0	0	0
Zhu, Huaping	Clinical analysis of 10 neonates born to mothers with 2019-nCoV pneumonia	Transl Pediatr	32154135	https://doi.org/10.21037/tp.2020.02.06	2020-03-11	China	Hubei	9	9	0	9	0	NA	30	NA	0	9	0	9	0	9	0	9	0	0	0	0	0	0	0	0	0	0	0	0	0	0	0	0	0	0	0	0	0	0	0	0	0	0
Cai, Jing	Indirect Virus Transmission in Cluster of COVID-19 Cases, Wenzhou, China, 2020	Emerg Infect Dis	32163030	https://doi.org/10.3201/eid2606.200412	2020-03-12	China	Wenzhou	35	NA	NA	NA	NA	NA	NA	NA	NA	NA	1	NA	NA	NA	NA	NA	NA	NA	NA	NA	0	0	0	0	0	0	0	0	0	0	0	0	0	0	0	0	0	0	0	0	0	0
Chen, Qing	A report of clinical diagnosis and treatment of 9 cases of coronavirus disease 2019	J Med Virol	32162699	https://doi.org/10.1002/jmv.25755	2020-03-12	China	Anhui	9	8	1	NA	NA	14-56	NA	NA	5	4	0	9	0	9	9	0	0	0	0	0	0	0	0	0	0	0	0	0	0	0	0	0	0	0	0	0	0	0	0	0	0	0
Wang, Shaoshuai	A case report of neonatal COVID-19 infection in China	Clin Infect Dis	32161941	https://doi.org/10.1093/cid/ciaa225	2020-03-12	China	Wuhan	2	1	1	1	0	0-34	NA	NA	1	1	0	2	0	2	0	2	0	0	0	0	0	1	0	1	0	0	0	0	0	0	0	0	0	0	0	0	0	0	0	0	0	1
Xing, Yuanyuan	Post-discharge surveillance and positive virus detection in two medical staff recovered from coronavirus disease 2019 (COVID-19), China, January to February 2020	Euro Surveill	32183934	https://doi.org/10.2807/1560-7917.ES.2020.25.10.2000191	2020-03-12	China	Wuhan	2	2	0	0	0	20s-40s	NA	NA	1	1	0	2	0	2	0	2	0	0	0	0	0	1	1	0	0	0	0	0	0	0	0	0	0	0	0	0	0	0	0	0	0	0
Xu, Yi	Characteristics of pediatric SARS-CoV-2 infection and potential evidence for persistent fecal viral shedding	Nat Med	32284613	https://doi.org/10.1038/s41591-020-0817-4	2020-03-13	China	Guangzhou	10	0	10	0	NA	0.2-15.7	NA	NA	6	4	1	9	0	10	10	0	0	0	0	0	0	10	0	10	0	0	0	0	0	0	0	0	0	0	0	0	0	0	0	0	0	0
Ji, Li-Na	Clinical features of pediatric patients with COVID-19: a report of two family cluster cases	World J Pediatr	32180140	https://doi.org/10.1007/s12519-020-00356-2	2020-03-16	China	Beijing	2	0	2	0	0	9-15	NA	NA	2	0	0	2	0	2	0	2	0	0	0	0	0	0	0	0	0	0	0	0	0	0	0	0	0	0	0	0	0	0	0	0	0	0
Mo, Pingzheng	Clinical characteristics of refractory COVID-19 pneumonia in Wuhan, China	Clin Infect Dis	32173725	https://doi.org/10.1093/cid/ciaa270	2020-03-16	China	Wuhan	155	NA	NA	NA	2	NA	NA	54	86	69	0	63	92	155	0	155	0	0	0	0	0	0	0	0	0	0	0	0	0	0	0	0	0	0	0	0	0	0	0	0	0	0
Park, Ji Young	First Pediatric Case of Coronavirus Disease 2019 in Korea	J Korean Med Sci	32193905	https://doi.org/10.3346/jkms.2020.35.e124	2020-03-16	South Korea	Seoul	1	0	1	0	0	10	10	10	0	1	0	1	0	1	1	1	0	0	0	0	0	1	1	0	0	0	1	0	1	0	0	1	0	0	0	1	0	0	0	0	0	0
Pung, Rachael	Investigation of three clusters of COVID-19 in Singapore: implications for surveillance and response measures	Lancet	32192580	https://doi.org/10.1016/S0140-6736(20)30528-6	2020-03-16	Singapore		17	NA	NA	NA	NA	0.5-	40	NA	7	10	1	14	2	17	17	0	0	0	0	0	0	0	0	0	0	0	0	0	0	0	0	0	0	0	0	0	0	0	0	0	0	0
Cui, Yuxia	A 55-Day-Old Female Infant Infected With 2019 Novel Coronavirus Disease: Presenting With Pneumonia, Liver Injury, and Heart Damage	J Infect Dis	32179908	https://doi.org/10.1093/infdis/jiaa113	2020-03-17	China	Guiyang	1	0	1	0	0	0.15	0.15	0.15	0	1	0	0	1	1	1	0	0	0	0	0	0	1	1	1	0	0	0	0	0	0	0	0	0	0	0	0	0	0	0	0	0	1
Fan, Cuifang	Perinatal Transmission of COVID-19 Associated SARS-CoV-2: Should We Worry?	Clin Infect Dis	32182347	https://doi.org/10.1093/cid/ciaa226	2020-03-17	China	Wuhan	2	2	0	2	0	29-34	NA	NA	0	2	0	2	0	2	2	0	0	0	0	0	0	0	0	0	0	0	0	0	2	0	0	0	0	0	0	0	0	0	0	2	0	2
Fan, Qihong	Anal swab findings in an infant with COVID-19	Pediatr Investig	32328338	https://doi.org/10.1002/ped4.12186	2020-03-17	China	Jingzhou	1	0	1	0	0	0.25	0.25	0.25	0	1	0	1	0	1	0	1	0	0	0	0	0	1	0	1	0	0	0	0	0	0	0	0	0	0	0	0	0	0	0	0	0	0
Wang, Yanrong	Clinical Outcomes in 55 Patients With Severe Acute Respiratory Syndrome Coronavirus 2 Who Were Asymptomatic at Hospital Admission in Shenzhen, China	J Infect Dis	32179910	https://doi.org/10.1093/infdis/jiaa119	2020-03-17	China	Shenzhen	55	40	15	NA	0	2-69	NA	49	22	33	53	0	2	55	55	0	0	3	0	0	0	0	0	0	0	0	0	0	0	0	0	0	0	0	0	0	0	0	0	0	0	0
Lu, Xiaoxia	SARS-CoV-2 Infection in Children	N Engl J Med	32187458	https://doi.org/10.1056/NEJMc2005073	2020-03-18	China	Wuhan	171	0	171	0	1	0-15	NA	6.7	104	67	27	141	3	171	NA	NA	0	0	0	0	0	0	0	0	0	0	0	0	0	0	0	0	0	0	0	0	0	0	0	0	0	0
Arentz, Matt	Characteristics and Outcomes of 21 Critically Ill Patients With COVID-19 in Washington State	JAMA	32191259	https://doi.org/10.1001/jama.2020.4326	2020-03-19	USA	Washington	21	21	0	NA	3	43-92	70	NA	11	10	0	0	21	21	21	0	0	0	0	0	0	0	0	0	0	0	0	0	0	0	0	0	0	0	0	0	0	0	0	0	0	0
Chen, Lili	Detection of 2019-nCoV in Saliva and Characterization of Oral Symptoms in COVID-19 Patients	SSRN Electronic Journal	NA	https://dx.doi.org/10.2139/ssrn.3557140	2020-03-19	China	Wuhan	31	31	0	NA	NA	18-86	NA	60.6	15	16	NA	26	5	31	0	31	0	0	0	0	0	0	0	0	0	0	0	0	0	0	0	31	0	0	0	0	0	0	0	0	0	0
Haveri, Anu	Serological and molecular findings during SARS-CoV-2 infection: the first case study in Finland, January to February 2020	Euro Surveill	32209163	https://doi.org/10.2807/1560-7917.ES.2020.25.11.2000266	2020-03-19	Finland	Rovaniemi	1	1	0	0	0	30s	30s	30s	0	1	0	1	0	1	1	0	0	0	0	1	1	0	0	0	0	0	0	0	0	0	0	0	0	0	0	0	0	0	0	0	0	0
Liu, Yang	Viral dynamics in mild and severe cases of COVID-19	Lancet Infect Dis	32199493	https://doi.org/10.1016/S1473-3099(20)30232-2	2020-03-19	China	Nanchang	76	76	0	NA	NA	29-70	NA	NA	48	28	0	46	30	76	76	0	0	0	0	0	0	0	0	0	0	0	0	0	0	0	0	0	0	0	0	0	0	0	0	0	0	0
Ma, Xiang	Do children need a longer time to shed SARS-CoV-2 in stool than adults?	J Microbiol Immunol Infect	32224116	https://doi.org/10.1016/j.jmii.2020.03.010	2020-03-19	China	Jinan	8	2	6	0	NA	0.9-39	NA	NA	2	6	5	3	0	8	8	8	0	NA	0	0	0	8	8	0	0	0	0	0	0	0	0	0	0	0	0	0	0	0	0	0	0	0
Sun, Dan	Clinical features of severe pediatric patients with coronavirus disease 2019 in Wuhan: a single center’s observational study	World J Pediatr	32193831	https://doi.org/10.1007/s12519-020-00354-4	2020-03-19	China	Wuhan	8	0	8	0	0	0.2-15	NA	NA	6	2	0	0	8	8	8	0	0	0	0	0	0	0	0	0	0	0	0	0	0	0	0	0	0	0	0	0	0	0	0	0	0	0
Wu, Yongjian	Prolonged presence of SARS-CoV-2 viral RNA in faecal samples	Lancet Gastroenterol Hepatol	32199469	https://doi.org/10.1016/S2468-1253(20)30083-2	2020-03-19	China	Zhuhai	74	74	0	NA	NA	NA	41.29; 46.21	NA	39	35	NA	NA	18	74	0	74	0	0	0	0	0	74	74	0	0	0	0	0	0	0	0	0	0	0	0	0	0	0	0	0	0	0
Guillen, Elena	Case report of COVID-19 in a kidney transplant recipient: Does immunosuppression alter the clinical presentation?	Am J Transplant	32198834	https://doi.org/10.1111/ajt.15874	2020-03-20	Spain	Barcelona	1	1	0	0	1	50	50	50	1	0	0	1	0	1	1	1	0	0	0	0	0	0	0	0	0	0	0	0	0	0	0	0	0	0	0	0	0	0	0	0	0	0
Ye, Guangming	Clinical characteristics of severe acute respiratory syndrome coronavirus 2 reactivation	J Infect	32171867	https://doi.org/10.1016/j.jinf.2020.03.001	2020-03-20	China	Wuhan	55	55	0	NA	NA	22-67	NA	37	19	36	NA	NA	NA	55	0	55	0	0	0	0	0	0	0	0	0	0	0	0	0	0	0	0	0	0	0	0	0	0	0	0	0	0
Fang, Zhixiong	Comparisons of viral shedding time of SARS-CoV-2 of different samples in ICU and non-ICU patients	J Infect	32209381	https://doi.org/10.1016/j.jinf.2020.03.013	2020-03-21	China	Hunan	32	32	0	NA	NA	34-54	41	NA	16	16	0	24	8	32	32	0	0	0	0	0	0	32	32	0	0	0	32	NA	NA	NA	0	32	0	32	0	32	0	0	0	0	0	0
Liu, Huanhuan	Clinical and CT imaging features of the COVID-19 pneumonia: Focus on pregnant women and children	J Infect	32171865	https://doi.org/10.1016/j.jinf.2020.03.007	2020-03-21	China	Shanghai, Hubei	20	16	4	16	NA	26-35; 0.2-9	NA	30; NA	2	18	0	20	0	20	0	20	0	0	0	0	0	0	0	0	0	0	0	0	0	0	0	0	0	0	0	0	0	0	0	0	0	0
Chang, De	Time Kinetics of Viral Clearance and Resolution of Symptoms in Novel Coronavirus Infection	Am J Respir Crit Care Med	32200654	https://doi.org/10.1164/rccm.202003-0524LE	2020-03-23	China	Beijing	16	NA	NA	NA	NA	3-68	NA	35.5	11	5	NA	NA	NA	15	0	16	0	0	0	0	0	0	0	0	0	0	0	0	0	0	0	0	0	0	0	0	0	0	0	0	0	0
Le, Hai T.	The first infant case of COVID-19 acquired from a secondary transmission in Vietnam	Lancet Child Adolesc Health	32213326	https://doi.org/10.1016/S2352-4642(20)30091-2	2020-03-23	Vietnam	Vinh Phuc	1	0	1	0	0	0.25	0.25	0.25	0	1	0	1	0	1	1	0	0	0	0	0	0	0	0	0	0	0	0	0	0	0	0	0	0	0	0	0	0	0	0	0	0	0
To, Kelvin Kai-Wang	Temporal profiles of viral load in posterior oropharyngeal saliva samples and serum antibody responses during infection by SARS-CoV-2: an observational cohort study	Lancet Infect Dis	32213337	https://doi.org/10.1016/S1473-3099(20)30196-1	2020-03-23	Hong Kong		23	23	0	NA	0	37-75	NA	62	13	10	0	13	10	23	NA	0	0	NA	0	NA	0	23	0	23	0	0	23	0	23	0	0	23	0	0	0	23	0	0	0	0	0	0
Jin, Xi	Epidemiological, clinical and virological characteristics of 74 cases of coronavirus-infected disease 2019 (COVID-19) with gastrointestinal symptoms	Gut	32213556	http://dx.doi.org/10.1136/gutjnl-2020-320926	2020-03-24	China	Zhejiang	651	651	0	3	1	NA	46.14; 45.09	NA	331	320	0	587	64	651	0	NA	0	NA	0	0	0	0	0	0	0	0	0	0	0	0	0	0	0	0	0	0	0	0	0	0	0	0
Seah, Ivan Yu Jun	Assessing Viral Shedding and Infectivity of Tears in Coronavirus Disease 2019 (COVID-19) Patients	Ophthalmology	32291098	https://doi.org/10.1016/j.ophtha.2020.03.026	2020-03-24	Singapore		17	17	0	NA	NA	20-75	NA	37	11	6	NA	NA	NA	17	17	0	0	0	0	0	0	0	0	0	0	0	0	0	0	0	0	0	0	17	17	0	0	0	0	0	0	0
Zheng, Fang	Clinical Characteristics of Children with Coronavirus Disease 2019 in Hubei, China	Curr Med Sci	32207032	https://doi.org/10.1007/s11596-020-2172-6	2020-03-24	China	Hubei	25	0	25	0	0	0.25-14	NA	3	14	11	0	23	2	25	NA	NA	0	0	0	0	0	0	0	0	0	0	0	0	0	0	0	0	0	0	0	0	0	0	0	0	0	0
Lian, Jiangshan	Analysis of Epidemiological and Clinical Features in Older Patients With Coronavirus Disease 2019 (COVID-19) Outside Wuhan	Clin Infect Dis	32211844	https://doi.org/10.1093/cid/ciaa242	2020-03-25	China	Zhejiang	788	788	0	NA	NA	NA	41.15; 68.28	NA	407	381	0	710	78	788	0	NA	0	NA	0	0	0	0	0	0	0	0	0	0	0	0	0	0	0	0	0	0	0	0	0	0	0	0
Qiu, Haiyan	Clinical and epidemiological features of 36 children with coronavirus disease 2019 (COVID-19) in Zhejiang, China: an observational cohort study	Lancet Infect Dis	32220650	https://doi.org/10.1016/S1473-3099(20)30198-5	2020-03-25	China	Zhejiang	36	0	36	0	NA	1-16	8.3	3.5	23	13	10	26	0	36	36	0	0	0	0	0	0	0	0	0	0	0	0	0	0	0	0	0	0	0	0	0	0	0	0	0	0	0
Sun, Yinxiaohe	Epidemiological and Clinical Predictors of COVID-19	Clin Infect Dis	32211755	https://doi.org/10.1093/cid/ciaa322	2020-03-25	Singapore		54	NA	NA	NA	0	16-79	NA	42	29	25	NA	NA	NA	54	NA	NA	0	NA	0	NA	0	0	0	0	0	0	0	0	0	0	0	0	0	0	0	0	0	0	0	0	0	0
Dong, Lan	Possible Vertical Transmission of SARS-CoV-2 From an Infected Mother to Her Newborn	JAMA	32215581	https://doi.org/10.1001/jama.2020.4621	2020-03-26	China	Wuhan	2	1	1	1	0	0.003-29	NA	NA	0	2	0	2	0	2	1	0	0	0	0	0	0	0	0	0	0	0	0	0	0	0	0	0	0	0	0	0	0	0	0	1	0	0
Hoehl, Sebastian	Evidence of SARS-CoV-2 Infection in Returning Travelers from Wuhan, China	N Engl J Med	32069388	https://doi.org/10.1056/NEJMc2001899	2020-03-26	Germany	Frankfurt	2	2	0	0	0	44-58	NA	NA	1	1	1	1	0	2	0	2	0	0	0	0	0	0	0	0	0	0	0	0	0	0	0	0	0	0	0	0	0	0	0	0	0	0
Ong, Sean Wei Xiang	Absence of contamination of personal protective equipment (PPE) by severe acute respiratory syndrome coronavirus 2 (SARS-CoV-2)	Infect Control Hosp Epidemiol	32213231	https://doi.org/10.1017/ice.2020.91	2020-03-26	Singapore		15	NA	NA	NA	NA	NA	NA	NA	8	7	NA	NA	0	NA	NA	NA	NA	NA	0	0	0	NA	NA	0	0	0	0	0	0	0	0	0	0	0	0	0	0	0	0	0	0	0
Zeng, Hui	Antibodies in Infants Born to Mothers With COVID-19 Pneumonia	JAMA	32215589	https://doi.org/10.1001/jama.2020.4861	2020-03-26	China	Wuhan	6	6	0	6	NA	NA	NA	NA	NA	NA	NA	NA	NA	6	NA	NA	0	0	0	0	0	0	0	0	0	0	6	0	6	0	0	0	0	0	0	0	0	0	0	0	0	0
Kimball, Anne	Asymptomatic and Presymptomatic SARS-CoV-2 Infections in Residents of a Long-Term Care Skilled Nursing Facility - King County, Washington, March 2020	MMWR Morb Mortal Wkly Rep	32240128	http://dx.doi.org/10.15585/mmwr.mm6913e1	2020-03-27	USA	Washington	23	23	0	0	0	NA	80.7	NA	7	16	3	20	0	23	23	0	0	0	0	0	0	0	0	0	0	0	0	0	0	0	0	0	0	0	0	0	0	0	0	0	0	0
Lescure, Francois-Xavier	Clinical and virological data of the first cases of COVID-19 in Europe: a case series	Lancet Infect Dis	32224310	https://doi.org/10.1016/S1473-3099(20)30200-0	2020-03-27	France	Paris, Bordeaux	5	5	0	0	0	30-80	NA	NA	3	2	0	2	3	5	5	0	0	0	1	1	5	5	5	0	0	0	5	0	0	5	0	0	0	4	0	5	0	0	0	0	0	0
Xing, Yu-Han	Prolonged viral shedding in feces of pediatric patients with coronavirus disease 2019	J Microbiol Immunol Infect	32276848	https://doi.org/10.1016/j.jmii.2020.03.021	2020-03-28	China	Qingdao	3	0	3	0	NA	1.5-6	NA	NA	2	1	0	3	0	3	0	3	0	0	0	0	0	3	3	0	0	0	0	0	0	0	0	0	0	0	0	0	0	0	0	0	0	0
Yu, Fengting	Quantitative Detection and Viral Load Analysis of SARS-CoV-2 in Infected Patients	Clin Infect Dis	32221523	https://doi.org/10.1093/cid/ciaa345	2020-03-28	China	Beijing	76	NA	NA	NA	NA	0.5-92	NA	40	38	38	0	59	17	76	NA	NA	0	NA	0	0	0	0	0	0	0	0	NA	0	0	0	0	0	0	0	0	NA	0	0	0	0	0	0
Zhou, X.	Follow-up of asymptomatic patients with SARS-CoV-2 infection	Clin Microbiol Infect	32234453	https://doi.org/10.1016/j.cmi.2020.03.024	2020-03-28	China	Shanghai	13	13	0	NA	NA	25-80	51.8	NA	6	7	13	0	0	13	NA	NA	0	0	0	0	0	0	0	0	0	0	0	0	0	0	0	0	0	0	0	0	0	0	0	0	0	0
Chu, Jiaojiao	Clinical characteristics of 54 medical staff with COVID-19: A retrospective study in a single center in Wuhan, China	J Med Virol	32222986	https://doi.org/10.1002/jmv.25793	2020-03-29	China	Wuhan	54	54	0	NA	NA	36-73	NA	39	18	36	0	11	43	54	0	54	0	0	0	0	0	0	0	0	0	0	0	0	0	0	0	0	0	0	0	0	0	0	0	0	0	0
Yuan, Jing	The correlation between viral clearance and biochemical outcomes of 94 COVID-19 infected discharged patients	Inflamm Res	32227274	https://doi.org/10.1007/s00011-020-01342-0	2020-03-29	China	Shenzhen	94	NA	NA	NA	0	1-78	NA	40	42	52	0	83	11	94	NA	NA	0	NA	NA	0	0	0	0	0	0	0	0	0	0	0	0	0	0	0	0	0	0	0	0	0	0	0
Zhang, Tongqiang	Detectable SARS-CoV-2 Viral RNA in Feces of Three Children during Recovery Period of COVID-19 Pneumonia	J Med Virol	32222992	https://doi.org/10.1002/jmv.25795	2020-03-29	China	Tianjin	3	0	3	0	NA	6-9	NA	NA	3	0	0	3	0	3	0	3	0	0	0	0	0	3	3	0	0	0	0	0	0	0	0	0	0	0	0	0	0	0	0	0	0	0
Li, Chunyang	Asymptomatic and Human-to-Human Transmission of SARS-CoV-2 in a 2-Family Cluster, Xuzhou, China	Emerg Infect Dis	32228809	https://doi.org/10.3201/eid2607.200718	2020-03-30	China	Xuzhou	7	7	0	1	0	21-62	NA	NA	4	3	0	6	1	7	0	7	0	0	0	0	0	0	0	0	0	0	0	0	0	0	0	0	0	0	0	0	0	0	0	0	0	0
Poyiadji, Neo	COVID-19–associated Acute Hemorrhagic Necrotizing Encephalopathy: CT and MRI Features	Radiology	32228363	https://doi.org/10.1148/radiol.2020201187	2020-03-31	USA	Detroit	1	1	0	0	0	NA	NA	NA	0	1	0	0	1	1	1	0	0	0	0	0	0	0	0	0	0	0	0	0	0	0	0	0	0	0	0	0	0	1	0	0	0	0
Wang, L.	Coronavirus Disease 19 Infection Does Not Result in Acute Kidney Injury: An Analysis of 116 Hospitalized Patients from Wuhan, China	Am J Nephrol	32229732	https://doi.org/10.1159/000507471	2020-03-31	China	Wuhan	116	116	0	NA	0	20-95	NA	54	67	49	0	59	57	116	0	116	0	0	0	0	0	0	0	0	0	0	0	0	0	0	0	0	0	0	0	53	0	0	0	0	0	0
Wu, Ping	Characteristics of Ocular Findings of Patients With Coronavirus Disease 2019 (COVID-19) in Hubei Province, China	JAMA Ophthalmol	32232433	https://doi.org/10.1001/jamaophthalmol.2020.1291	2020-03-31	China	Hubei	38	38	0	NA	NA	NA	65.8	NA	25	13	0	23	15	28	28	0	0	0	0	0	0	0	0	0	0	0	0	0	0	0	0	0	0	38	0	0	0	0	0	0	0	0
Wölfel, Roman	Virological assessment of hospitalized patients with COVID-2019	Nature	32235945	https://doi.org/10.1038/s41586-020-2196-x	2020-04-01	Germany	Munich	9	9	0	0	0	NA	NA	NA	NA	NA	0	9	0	9	9	9	NA	9	0	0	9	9	9	0	0	4	9	0	9	0	NA	0	0	0	0	9	NA	0	0	0	0	0
Cao, Jianlei	Clinical Features and Short-term Outcomes of 102 Patients with Corona Virus Disease 2019 in Wuhan, China	Clin Infect Dis	32239127	https://doi.org/10.1093/cid/ciaa243	2020-04-02	China	Wuhan	102	102	0	NA	NA	NA	NA	54	53	49	0	84	18	102	0	102	0	0	0	0	0	0	0	0	0	0	0	0	0	0	0	0	0	0	0	0	0	0	0	0	0	0
Qiu, Lin	SARS-CoV-2 Is Not Detectable in the Vaginal Fluid of Women With Severe COVID-19 Infection	Clin Infect Dis	32241022	https://doi.org/10.1093/cid/ciaa375	2020-04-02	China	Wuhan	10	10	0	0	NA	52-80	NA	NA	0	10	0	0	10	10	NA	NA	0	0	0	0	0	0	0	0	0	0	10	NA	NA	NA	0	0	0	0	0	10	0	0	0	10	0	0
Scott, Sarah E	First Mildly Ill, Non-Hospitalized Case of Coronavirus Disease 2019 (COVID-19) Without Viral Transmission in the United States — Maricopa County, Arizona, 2020	Clin Infect Dis	32240285	https://doi.org/10.1093/cid/ciaa374	2020-04-02	USA	Arizona	1	1	0	0	0	26	26	26	1	0	0	1	0	1	1	1	0	1	0	0	0	0	0	0	0	0	1	0	1	0	0	0	0	0	0	0	0	0	0	0	0	0
Stefanelli, Paola	Whole genome and phylogenetic analysis of two SARS-CoV-2 strains isolated in Italy in January and February 2020: additional clues on multiple introductions and further circulation in Europe	Euro Surveill	32265007	https://doi.org/10.2807/1560-7917.ES.2020.25.13.2000305	2020-04-02	Italy	Rome, Lombardy	2	2	0	0	0	NA	NA	NA	NA	NA	0	0	2	2	2	0	0	0	0	0	2	0	0	0	0	0	0	0	0	0	0	0	0	0	0	0	0	0	0	0	0	0
Beerkens, Frans	COVID-19 pneumonia as a cause of acute chest syndrome in an adult sickle cell patient	Am J Hematol	32243621	https://doi.org/10.1002/ajh.25809	2020-04-03	USA	New York	1	1	0	0	1	21	21	21	1	0	0	1	0	1	1	0	0	0	0	0	0	0	0	0	0	0	0	0	0	0	0	0	0	0	0	0	0	0	0	0	0	0
Chen, Yifei	The presence of SARS-CoV-2 RNA in the feces of COVID-19 patients	J Med Virol	32243607	https://doi.org/10.1002/jmv.25825	2020-04-03	China	Wuhan	42	42	0	NA	NA	NA	NA	51	15	27	0	31	11	42	0	42	0	0	0	0	0	42	42	0	0	0	0	0	0	0	0	0	0	0	0	10	0	0	0	0	0	0
Moriguchi, Takeshi	A first case of meningitis/encephalitis associated with SARS-Coronavirus-2	Int J Infect Dis	32251791	https://doi.org/10.1016/j.ijid.2020.03.062	2020-04-03	Japan	Yamanashi	1	1	0	0	0	24	24	24	1	0	0	0	1	1	1	0	0	0	0	0	0	0	0	0	0	0	0	0	0	0	0	0	0	0	0	0	0	1	0	0	0	0
Wan, Ren	Evidence from two cases of asymptomatic infection with SARS-CoV-2: Are 14 days of isolation sufficient?	Int J Infect Dis	32251796	https://doi.org/10.1016/j.ijid.2020.03.041	2020-04-03	China	Hunan	2	2	0	0	0	36-45	NA	NA	1	1	2	0	0	2	0	2	0	0	0	0	0	0	0	0	0	0	0	0	0	0	0	0	0	0	0	0	0	0	0	0	0	0
Wang, X.	Clinical characteristics of non-critically ill patients with novel coronavirus infection (COVID-19) in a Fangcang Hospital	Clin Microbiol Infect	32251842	https://doi.org/10.1016/j.cmi.2020.03.032	2020-04-03	China	Wuhan	1012	1009	3	NA	NA	16-89	NA	50	524	488	14	998	0	1012	NA	NA	0	NA	0	0	0	0	0	0	0	0	0	0	0	0	0	0	0	0	0	0	0	0	0	0	0	0
Lei, Shaoqing	Clinical characteristics and outcomes of patients undergoing surgeries during the incubation period of COVID-19 infection	EClinicalMedicine	32292899	https://doi.org/10.1016/j.eclinm.2020.100331	2020-04-04	China	Wuhan	34	34	0	NA	NA	21-84	NA	55	14	20	0	19	15	34	NA	NA	0	NA	0	0	0	0	0	0	0	0	0	0	0	0	0	0	0	0	0	0	0	0	0	0	0	0
Wong, S. C. Y.	Risk of nosocomial transmission of coronavirus disease 2019: an experience in a general ward setting in Hong Kong	J Hosp Infect	32259546	https://doi.org/10.1016/j.jhin.2020.03.036	2020-04-04	Hong Kong		1	1	0	0	0	64	64	64	0	1	0	1	0	1	1	1	0	0	0	1	0	0	0	0	0	0	0	0	0	0	0	0	0	0	0	0	0	0	0	0	0	0
Han, Ya-nan	A comparative-descriptive analysis of clinical characteristics in 2019-Coronavirus-infected children and adults	J Med Virol	32249943	https://doi.org/10.1002/jmv.25835	2020-04-06	China	Shaanxi	32	25	7	NA	NA	0.2-70	NA	NA	16	16	0	28	4	30	0	30	0	0	0	0	0	0	0	0	0	0	0	0	0	0	0	0	0	0	0	0	0	0	0	0	0	0
Chen, Dexiong	Four cases from a family cluster were diagnosed as COVID-19 after 14-day of quarantine period	J Med Virol	32270500	https://doi.org/10.1002/jmv.25849	2020-04-08	China	Guangzhou	4	3	1	0	0	7-68	NA	NA	3	1	1	1	2	4	4	0	0	0	0	0	0	0	0	0	0	0	0	0	0	0	0	0	0	0	0	0	0	0	0	0	0	0
Dong, Yuanyuan	Four cases from a family cluster were diagnosed as COVID-19 after 14-day of quarantine period	Pediatrics	32179660	https://doi.org/10.1542/peds.2020-0702	2020-04-08	China	nationwide	728	0	728	0	NA	NA	NA	10	418	310	94	612	21	728	NA	NA	0	0	0	0	0	0	0	0	0	0	NA	NA	NA	NA	0	0	0	0	0	0	0	0	0	0	0	0
Khan, S.	Association of COVID-19 with pregnancy outcomes in health-care workers and general women	Clin Microbiol Infect	32278081	https://doi.org/10.1016/j.cmi.2020.03.034	2020-04-08	China	Hubei	17	17	0	17	NA	24-34	29.29	NA	0	17	0	17	0	17	0	17	0	0	0	0	0	0	0	0	0	0	0	0	0	0	0	0	0	0	0	0	0	0	0	0	0	0
Banerjee, Debasish	COVID-19 infection in kidney transplant recipients	Kidney Int	32354637	https://doi.org/10.1016/j.kint.2020.03.018	2020-04-09	UK	London	7	7	0	0	7	45-69	NA	54	4	3	0	3	4	7	NA	NA	0	0	0	0	0	0	0	0	0	0	0	0	0	0	0	0	0	0	0	0	0	0	0	0	0	0
Guo, Wen-Liang	Effect of throat washings on detection of 2019 novel coronavirus	Clin Infect Dis	32271374	https://doi.org/10.1093/cid/ciaa416	2020-04-09	China	Guangzhou	11	11	0	NA	NA	26-83	NA	NA	9	2	NA	NA	NA	11	11	0	0	0	0	0	0	0	0	0	0	0	0	0	0	0	0	11	0	0	0	0	0	0	0	0	0	0
Keeley, Alexander J	Roll-out of SARS-CoV-2 testing for healthcare workers at a large NHS Foundation Trust in the United Kingdom, March 2020	Euro Surveill	32290904	https://doi.org/10.2807/1560-7917.ES.2020.25.14.2000433	2020-04-09	UK	Sheffield	58	58	0	NA	NA	NA	NA	NA	NA	NA	NA	NA	NA	58	0	0	58	0	0	0	0	0	0	0	0	0	0	0	0	0	0	0	0	0	0	0	0	0	0	0	0	0
Xu, Kaijin	Factors associated with prolonged viral RNA shedding in patients with COVID-19	Clin Infect Dis	32271376	https://doi.org/10.1093/cid/ciaa351	2020-04-09	China	Hangzhou, Shenzhen	113	113	0	NA	NA	NA	NA	52	66	47	0	81	32	113	NA	NA	0	NA	NA	NA	0	0	0	0	0	0	0	0	0	0	0	0	0	0	0	0	0	0	0	0	0	0
Zhang, Guqin	Clinical features and short-term outcomes of 221 patients with COVID-19 in Wuhan, China	J Clin Virol	32311650	https://doi.org/10.1016/j.jcv.2020.104364	2020-04-09	China	Wuhan	221	221	0	NA	3	20-96	NA	55	108	113	0	166	55	221	0	221	0	0	0	0	0	0	0	0	0	0	0	0	0	0	0	0	0	0	0	0	0	0	0	0	0	0
Zhao, Juanjuan	Early Virus Clearance and Delayed Antibody Response in a Case of Coronavirus Disease 2019 (COVID-19) With a History of Coinfection With Human Immunodeficiency Virus Type 1 and Hepatitis C Virus	Clin Infect Dis	32270178	https://doi.org/10.1093/cid/ciaa408	2020-04-09	China	Shenzhen	1	1	0	0	1	38	38	38	1	0	0	1	0	1	1	0	0	0	0	0	0	1	0	1	0	0	0	0	0	0	0	0	0	0	0	0	0	0	0	0	0	0
Du, Xinwei	Duration for carrying SARS-CoV-2 in COVID-19 patients	J Infect	32283161	https://doi.org/10.1016/j.jinf.2020.03.053	2020-04-10	China	Henan	161	NA	NA	NA	NA	2-94	NA	44	89	72	0	124	37	NA	NA	NA	NA	NA	NA	NA	0	0	0	0	0	0	0	0	0	0	0	0	0	0	0	0	0	0	0	0	0	0
Feng, Yun	COVID-19 with Different Severity: A Multi-center Study of Clinical Features	Am J Respir Crit Care Med	32275452	https://doi.org/10.1164/rccm.202002-0445OC	2020-04-10	China	Wuhan, Shanghai, Anhui	476	NA	NA	NA	7	NA	NA	53	271	205	0	352	124	476	0	476	0	NA	NA	NA	0	0	0	0	0	0	0	0	0	0	0	0	0	0	0	0	0	0	0	0	0	0
He, Guiqing	The clinical feature of silent infections of novel coronavirus infection (COVID-19) in Wenzhou	J Med Virol	32275074	https://doi.org/10.1002/jmv.25861	2020-04-10	China	Wenzhou	12	11	1	NA	1	10-54	NA	31	6	6	12	0	0	12	0	12	0	0	0	0	0	0	0	0	0	0	NA	NA	NA	NA	0	0	0	0	0	0	0	0	0	0	0	0
Huang, Lei	Rapid asymptomatic transmission of COVID-19 during the incubation period demonstrating strong infectivity in a cluster of youngsters aged 16-23 years outside Wuhan and characteristics of young patients with COVID-19: A prospective contact-tracing study	J Infect	32283156	https://doi.org/10.1016/j.jinf.2020.03.006	2020-04-10	China	Wuhan	8	7	1	0	0	16-23	NA	22	6	2	0	8	0	8	0	8	0	NA	0	0	0	0	0	0	0	0	0	0	0	0	0	0	0	0	0	0	0	0	0	0	0	0
Mao, Ling	Neurologic Manifestations of Hospitalized Patients With Coronavirus Disease 2019 in Wuhan, China	JAMA Neurol	32275288	https://doi.org/10.1001/jamaneurol.2020.1127	2020-04-10	China	Wuhan	214	214	0	NA	NA	NA	52.7	NA	87	127	0	126	88	214	0	214	0	0	0	0	0	0	0	0	0	0	0	0	0	0	0	0	0	0	0	0	0	0	0	0	0	0
Qian, Guo-Qing	Duration of SARS-CoV-2 viral shedding during COVID-19 infection	Infect Dis (Lond)	32275181	https://doi.org/10.1080/23744235.2020.1748705	2020-04-10	China	Ningbo	24	NA	NA	NA	NA	NA	NA	NA	NA	NA	NA	NA	NA	24	0	24	0	0	0	0	0	24	0	24	0	0	0	0	0	0	0	0	0	0	0	0	0	0	0	0	0	0
Xiong, Xiali	Vaginal delivery report of a healthy neonate born to a convalescent mother with COVID­-19	J Med Virol	32275072	https://doi.org/10.1002/jmv.25857	2020-04-10	China	Beijing	1	1	0	1	0	25	25	25	0	1	0	1	0	1	0	1	0	0	0	0	0	0	0	0	0	0	0	0	0	0	0	0	0	0	0	0	0	0	0	0	0	0
Danis, Kostas	Cluster of coronavirus disease 2019 (Covid-19) in the French Alps, 2020	Clin Infect Dis	32277759	https://doi.org/10.1093/cid/ciaa424	2020-04-11	France	Contamines-Montjoie	6	5	1	NA	NA	NA	NA	NA	NA	NA	1	5	0	6	6	0	0	0	0	1	0	0	0	0	0	0	0	0	0	0	0	0	0	0	0	0	0	0	0	0	0	0
Xia, Xiao-ying	Epidemiological and initial clinical characteristics of patients with family aggregation of COVID-19	J Clin Virol	32305025	https://doi.org/10.1016/j.jcv.2020.104360	2020-04-12	China	Chongqing	10	10	0	0	NA	43-71	56.5	NA	6	4	0	7	3	10	10	0	0	0	0	0	0	0	0	0	0	0	0	0	0	0	0	0	0	0	0	0	0	0	0	0	0	0
Liu, Wei	Clinical characteristics of 19 neonates born to mothers with COVID-19	Front Med	32285380	https://dx.doi.org/10.1007%2Fs11684-020-0772-y	2020-04-13	China	Wuhan	19	19	0	19	NA	27-34	NA	31	0	19	0	19	0	19	0	19	0	0	0	0	0	0	0	0	0	0	0	0	0	0	0	0	0	0	0	0	0	0	0	0	0	10
Sutton, Desmond	Universal Screening for SARS-CoV-2 in Women Admitted for Delivery	N Engl J Med	32283004	https://doi.org/10.1056/NEJMc2009316	2020-04-13	USA	New York	33	33	0	33	0	NA	NA	NA	0	33	29	4	0	33	33	0	0	0	0	0	0	0	0	0	0	0	0	0	0	0	0	0	0	0	0	0	0	0	0	0	0	0
Azzi, Lorenzo	Saliva is a reliable tool to detect SARS-CoV-2	J Infect	32298676	https://doi.org/10.1016/j.jinf.2020.04.005	2020-04-14	Italy	Varese	25	25	0	NA	NA	39-85	61.5	NA	17	8	0	0	25	25	25	0	0	0	0	0	0	0	0	0	0	0	0	0	0	0	0	25	0	0	0	0	0	0	0	0	0	0
Chen, Jiaxiang	Computed Tomography Imaging of an HIV-infected Patient with Coronavirus Disease 2019 (COVID-19)	J Med Virol	32285949	https://doi.org/10.1002/jmv.25879	2020-04-14	China	Guiyang	1	1	0	0	1	24	24	24	1	0	0	1	0	1	0	1	0	0	0	0	0	0	0	0	0	0	0	0	0	0	0	0	0	0	0	0	0	0	0	0	0	0
Chen, Juan	The clinical and immunological features of pediatric COVID-19 patients in China	Genes Dis	32363222	https://doi.org/10.1016/j.gendis.2020.03.008	2020-04-14	China	Chongqing	12	0	12	0	NA	0.64-17	14.5	14.5	6	6	2	10	0	12	0	NA	0	NA	0	0	0	0	0	0	0	0	0	0	0	0	0	0	0	0	0	0	0	0	0	0	0	0
Gudbjartsson, Daniel F.	Spread of SARS-CoV-2 in the Icelandic Population	N Engl J Med	32289214	https://doi.org/10.1056/NEJMoa2006100	2020-04-14	Iceland	nationwide	1321	NA	NA	NA	NA	NA	40.3; 39.7	NA	663	658	NA	NA	NA	1321	0	0	1321	0	0	0	0	0	0	0	0	0	0	0	0	0	0	0	0	0	0	0	0	0	0	0	0	0
Liu, Juan	Detection of SARS-CoV-2 by RT-PCR in anal from patients who have recovered from coronavirus disease 2019	J Med Virol	32285947	https://doi.org/10.1002/jmv.25875	2020-04-14	China	Wuxi	4	2	2	NA	NA	8-46	NA	NA	2	2	NA	NA	0	4	4	0	0	0	0	0	0	4	0	4	0	0	0	0	0	0	0	0	0	0	0	0	0	0	0	0	0	0
Blanco, Jose L.	COVID-19 in patients with HIV: clinical case series	Lancet HIV	32304642	https://doi.org/10.1016/S2352-3018(20)30111-9	2020-04-15	Spain	Barcelona	5	5	0	NA	5	29-49	NA	NA	5	0	0	3	2	5	5	0	0	0	0	0	0	0	0	0	0	0	0	0	0	0	0	0	0	0	0	0	0	0	0	0	0	0
He, Xi	Temporal dynamics in viral shedding and transmissibility of COVID-19	Nat Med	32296168	https://doi.org/10.1038/s41591-020-0869-5	2020-04-15	China	Guangdong	94	NA	NA	NA	NA	NA	NA	46	47	47	0	74	20	94	0	94	0	0	0	0	0	0	0	0	0	0	0	0	0	0	0	0	0	0	0	0	0	0	0	0	0	0
Hu, Y.	A report of three COVID-19 cases with prolonged viral RNA detection in anal swabs	Clin Microbiol Infect	32304746	https://doi.org/10.1016/j.cmi.2020.04.010	2020-04-15	China	Zhejiang	3	3	0	0	NA	25-32	NA	NA	2	1	0	3	0	3	3	0	0	0	0	0	0	3	0	3	0	0	0	0	0	0	0	0	0	0	0	0	0	0	0	0	0	0
Huang, Yongbo	SARS-CoV-2 Viral Load in Clinical Samples of Critically Ill Patients	Am J Respir Crit Care Med	32293905	https://doi.org/10.1164/rccm.202003-0572le	2020-04-15	China	Guangzhou	16	16	0	NA	NA	26-79	NA	59.5	13	3	0	0	16	16	16	16	0	16	0	16	0	16	16	15	13	0	16	NA	NA	NA	0	0	0	15	0	16	0	0	0	0	0	0
Lowe, Belinda	COVID-19 vaginal delivery – a case report	Aust N Z J Obstet Gynaecol	32294229	https://doi.org/10.1111/ajo.13173	2020-04-15	Australia	Southport	1	1	0	1	0	31	31	31	0	1	0	1	0	1	NA	NA	NA	NA	0	0	0	0	0	0	0	0	0	0	0	0	0	0	0	0	0	0	0	0	0	0	0	0
Sedaghat, Zahra	Guillain Barre syndrome associated with COVID-19 infection: A case report	J Clin Neurosci	32312628	https://doi.org/10.1016/j.jocn.2020.04.062	2020-04-15	Iran	Sari	1	1	0	0	0	65	65	65	1	0	0	0	1	1	0	1	0	0	0	0	0	0	0	0	0	0	0	0	0	0	0	0	0	0	0	0	0	0	0	0	0	0
Yang, Fan	Analysis of 92 deceased patients with COVID-19	J Med Virol	32293741	https://doi.org/10.1002/jmv.25891	2020-04-15	China	Wuhan	92	92	0	NA	NA	30-97	69.8	NA	49	43	NA	NA	NA	92	92	0	0	0	0	0	0	0	0	0	0	0	0	0	0	0	0	0	0	0	0	0	0	0	0	0	0	0
Baettig, Sascha J	Case series of coronavirus (SARS-CoV-2) in a military recruit school: clinical, sanitary and logistical implications	BMJ Mil Health	32303575	http://dx.doi.org/10.1136/bmjmilitary-2020-001482	2020-04-16	Switzerland	Ticino	2	2	0	0	0	NA	NA	NA	2	0	0	2	0	2	2	0	0	0	0	0	0	0	0	0	0	0	0	0	0	0	0	0	0	0	0	0	0	0	0	0	0	0
Du, Wenjun	Clinical characteristics of COVID-19 in children compared with adults in Shandong Province, China	Infection	32301099	https://doi.org/10.1007/s15010-020-01427-2	2020-04-16	China	Jinan, Rizhao	67	53	14	NA	NA	21-65; 0-16	NA	34.1 (41.47; 6.2)	32	35	8	58	1	67	0	67	0	0	0	0	0	0	0	0	0	0	0	0	0	0	0	0	0	0	0	0	0	0	0	0	0	0
Han, Mi Seon	Sequential Analysis of Viral Load in a Neonate and Her Mother Infected With Severe Acute Respiratory Syndrome Coronavirus 2	Clin Infect Dis	32297925	https://doi.org/10.1093/cid/ciaa447	2020-04-16	South Korea	Seoul	2	1	1	0	0	0-NA	NA	NA	0	2	0	2	0	2	1	1	1	1	0	0	0	2	2	0	0	0	2	0	0	2	0	1	0	0	0	2	0	0	0	0	0	1
Iqbal, Sara N.	An Uncomplicated Delivery in a Patient with Covid-19 in the United States	N Engl J Med	32237670	https://doi.org/10.1056/NEJMc2007605	2020-04-16	USA	Washington	1	1	0	1	0	34	34	34	0	1	0	1	0	1	1	1	0	0	0	0	0	1	0	1	0	0	0	0	0	0	0	0	0	0	0	0	0	0	0	1	0	0
Lin, C.	Comparison of throat swabs and sputum specimens for viral nucleic acid detection in 52 cases of novel coronavirus (SARS-Cov-2)-infected pneumonia (COVID-19)	Clin Chem Lab Med	32301745	https://doi.org/10.1515/cclm-2020-0187	2020-04-16	China	Wuhan	52	52	0	NA	NA	34-84	57.3	NA	27	25	NA	NA	NA	52	0	52	0	52	0	0	0	0	0	0	0	0	0	0	0	0	0	0	0	0	0	0	0	0	0	0	0	0
Ning, Jinzhuo	Effects of 2019 Novel Coronavirus on Male Reproductive System: A Retrospective Study	Preprints	NA	https://doi.org/10.20944/preprints202004.0280.v1	2020-04-16	China	Wuhan	129	129	0	0	NA	23-83; 23-46	NA	55; 35	129	0	NA	NA	NA	129	0	129	0	0	0	0	0	0	0	0	0	0	0	0	0	0	0	0	0	0	0	0	0	0	17	0	0	0
Song, Ci	Absence of 2019 Novel Coronavirus in Semen and Testes of COVID-19 Patients	Biol Reprod	32297920	https://doi.org/10.1093/biolre/ioaa050	2020-04-16	China	Nanjing	13	13	0	0	NA	22-67	NA	NA	13	0	1	11	1	13	13	0	0	0	0	0	0	0	0	0	0	0	0	0	0	0	0	0	0	0	0	0	0	0	12	0	1	0
Chen, Xiaohua	Detectable serum SARS-CoV-2 viral load (RNAaemia) is closely correlated with drastically elevated interleukin 6 (IL-6) level in critically ill COVID-19 patients	Clin Infect Dis	32301997	https://doi.org/10.1093/cid/ciaa449	2020-04-17	China	Wuhan	48	48	0	NA	NA	NA	64.6	NA	31	17	0	21	27	48	0	48	0	0	0	0	0	0	0	0	0	0	48	0	48	0	0	0	0	0	0	0	0	0	0	0	0	0
Li, Wei	The characteristics of household transmission of COVID-19	Clin Infect Dis	32301964	https://doi.org/10.1093/cid/ciaa450	2020-04-17	China	Wuhan	169	165	4	NA	NA	NA	NA	47; 46; 6.5	93	76	9	NA	NA	169	169	0	0	0	0	0	0	0	0	0	0	0	0	0	0	0	0	0	0	0	0	0	0	0	0	0	0	0
Pan, Feng	No evidence of severe acute respiratory syndrome–coronavirus 2 in semen of males recovering from coronavirus disease 2019	Fertil Steril	32482249	https://doi.org/10.1016/j.fertnstert.2020.04.024	2020-04-17	China	Wuhan	34	34	0	0	NA	18-57	NA	37	34	0	0	34	0	34	0	34	0	0	0	0	0	0	0	0	0	0	0	0	0	0	0	0	0	0	0	0	0	0	34	0	0	0
Paret, Michal	SARS-CoV-2 infection (COVID-19) in febrile infants without respiratory distress	Clin Infect Dis	32301967	https://doi.org/10.1093/cid/ciaa452	2020-04-17	USA	New York	2	0	2	0	0	0.07-0.15	NA	NA	2	0	0	2	0	2	2	0	0	0	0	0	0	0	0	0	0	0	0	0	0	0	0	0	0	0	0	0	0	0	0	0	0	0
Toscano, Gianpaolo	Guillain–Barré Syndrome Associated with SARS-CoV-2	N Engl J Med	32302082	https://doi.org/10.1056/NEJMc2009191	2020-04-17	Italy	Pavia, Brescia, Alessandria	5	5	0	0	NA	23-77	NA	NA	4	1	0	0	5	5	5	0	0	0	1	0	0	0	0	0	0	0	0	0	0	0	0	0	0	0	0	0	0	5	0	0	0	0
Zhou, Bo	The duration of viral shedding of discharged patients with severe COVID-19	Clin Infect Dis	32302000	https://doi.org/10.1093/cid/ciaa451	2020-04-17	China	Wuhan	41	NA	NA	NA	NA	17-57	NA	58	22	19	NA	NA	NA	41	0	41	0	0	0	0	0	0	0	0	0	0	0	0	0	0	0	0	0	0	0	0	0	0	0	0	0	0
Xiao, Ai Tang	Profile of RT-PCR for SARS-CoV-2: a preliminary study from 56 COVID-19 patients	Clin Infect Dis	32306036	https://doi.org/10.1093/cid/ciaa460	2020-04-19	China	Wuhan	56	56	0	NA	NA	25-83	NA	55	34	22	0	56	0	56	NA	NA	NA	0	0	0	0	0	0	0	0	0	0	0	0	0	0	0	0	0	0	0	0	0	0	0	0	0
Varga, Zsuzsanna	Endothelial cell infection and endotheliitis in COVID-19	Lancet	32325026	https://doi.org/10.1016/S0140-6736(20)30937-5	2020-04-20	Switzerland	Zurich	3	3	0	0	1	58-71	NA	NA	2	1	0	0	3	NA	NA	NA	NA	NA	NA	NA	0	0	0	0	0	0	0	0	0	0	0	0	0	0	0	0	0	0	0	0	0	0
Paniz-Mondolfi, Alberto	Central Nervous System Involvement by Severe Acute Respiratory Syndrome Coronavirus -2 (SARS-CoV-2)	J Med Virol	32314810	https://doi.org/10.1002/jmv.25915	2020-04-21	USA	New York	1	1	0	0	0	74	74	74	1	0	0	0	1	1	1	0	0	0	0	0	0	0	0	0	0	0	0	0	0	0	0	0	0	0	0	0	0	1	0	0	0	0
Williams, Eloise	Saliva as a non-invasive specimen for detection of SARS-CoV-2	J Clin Microbiol	32317257	https://doi.org/10.1128/JCM.00776-20	2020-04-21	Australia	Melbourne	40	NA	NA	NA	NA	NA	NA	NA	NA	NA	NA	NA	NA	40	40	0	0	0	0	0	0	0	0	0	0	0	0	0	0	0	0	40	0	0	0	0	0	0	0	0	0	0
Zheng, Shufa	Viral load dynamics and disease severity in patients infected with SARS-CoV-2 in Zhejiang province, China, January-March 2020: retrospective cohort study	BMJ	32317267	https://doi.org/10.1136/bmj.m1443	2020-04-21	China	Zhejiang	96	96	0	NA	1	NA	NA	55	58	38	0	22	74	96	0	0	0	96	0	0	0	96	96	0	0	0	96	0	96	0	0	96	0	0	0	96	0	0	0	0	0	0
Blasco, María Luisa	Co-detection of respiratory pathogens in patients hospitalized with Coronavirus viral disease-2019 pneumonia	J Med Virol	32320082	https://doi.org/10.1002/jmv.25922	2020-04-22	Spain	Valencia	103	103	0	NA	NA	19-100	NA	64	64	39	NA	NA	NA	103	NA	NA	0	NA	NA	NA	0	0	0	0	0	0	0	0	0	0	0	0	0	0	0	0	0	0	0	0	0	0
Richardson, Safiya	Presenting Characteristics, Comorbidities, and Outcomes Among 5700 Patients Hospitalized With COVID-19 in the New York City Area	JAMA	32320003	https://doi.org/10.1001/jama.2020.6775	2020-04-22	USA	New York	5700	5654	46	NA	98	0-107	NA	63	3437	2263	NA	NA	1281	5700	5700	0	0	0	0	0	0	0	0	0	0	0	0	0	0	0	0	0	0	0	0	0	0	0	0	0	0	0
Wyllie, Anne Louise	Saliva is more sensitive for SARS-CoV-2 detection in COVID-19 patients than nasopharyngeal swabs // Saliva or Nasopharyngeal Swab Specimens for Detection of SARS-CoV-2	medRxiv // NEJM	32857487	https://doi.org/10.1101/2020.04.16.20067835 // https://doi.org/10.1056/nejmc2016359	22/04/2020 // 28/08/2020	USA	New Haven	46	46	0	NA	NA	23-92	61	NA	23	21	2	25	19	46	46	0	0	0	0	0	0	0	0	0	0	0	0	0	0	0	0	46	0	0	0	0	0	0	0	0	0	0
Colaneri, Marta	Clinical characteristics of coronavirus disease (COVID-19) early findings from a teaching hospital in Pavia, North Italy, 21 to 28 February 2020	Euro Surveill	32347201	https://doi.org/10.2807/1560-7917.ES.2020.25.16.2000460	2020-04-23	Italy	Pavia	44	NA	NA	NA	0	10-94	NA	67.5	28	16	0	27	17	44	44	0	0	0	0	0	0	0	0	0	0	0	0	0	0	0	0	0	0	0	0	0	0	0	0	0	0	0
Liu, Jiayi	Clinical and radiological changes of hospitalised patients with COVID-19 pneumonia from disease onset to acute exacerbation: a multicentre paired cohort study	Eur Radiol	32385648	https://doi.org/10.1007/s00330-020-06916-4	2020-04-23	China	Hunan	24	24	0	NA	NA	NA	57.9	NA	14	10	NA	NA	NA	NA	0	NA	0	0	0	0	0	0	0	0	0	0	NA	NA	NA	NA	0	0	0	0	0	0	0	0	0	0	0	0
Paoli, D.	Study of SARS-CoV-2 in semen and urine samples of a volunteer with positive naso-pharyngeal swab	J Endocrinol Invest	32329026	https://doi.org/10.1007/s40618-020-01261-1	2020-04-23	Italy	Rome	1	1	0	0	0	31	31	31	1	0	0	1	0	1	1	0	0	0	0	0	0	0	0	0	0	0	0	0	0	0	0	0	0	0	0	1	0	0	1	0	0	0
Park, Shin Young	Coronavirus Disease Outbreak in Call Center, South Korea	Emerg Infect Dis	32324530	https://doi.org/10.3201/eid2608.201274	2020-04-23	South Korea	Seoul	97	NA	NA	NA	NA	NA	NA	NA	NA	NA	4	NA	NA	97	NA	NA	0	0	0	0	0	0	0	0	0	0	0	0	0	0	0	0	0	0	0	0	0	0	0	0	0	0
Song, Rui	Clinical and epidemiological features of COVID-19 family clusters in Beijing, China	J Infect	32335171	https://doi.org/10.1016/j.jinf.2020.04.018	2020-04-23	China	Beijing	22	17	5	NA	NA	0.75-65	NA	NA	8	14	NA	NA	1	22	0	22	0	0	0	0	0	0	0	0	0	0	0	0	0	0	0	0	0	0	0	0	0	0	0	0	0	0
Tostmann, Alma	Strong associations and moderate predictive value of early symptoms for SARS-CoV-2 test positivity among healthcare workers, the Netherlands, March 2020	Euro Surveill	32347200	https://doi.org/10.2807/1560-7917.ES.2020.25.16.2000508	2020-04-23	The Netherlands	Nijmegen	90	90	0	NA	0	NA	NA	NA	19	71	0	90	0	90	NA	NA	NA	0	0	0	0	0	0	0	0	0	0	0	0	0	0	0	0	0	0	0	0	0	0	0	0	0
Yan, Jie	Coronavirus disease 2019 in pregnant women: a report based on 116 cases	Am J Obstet Gynecol	32335053	https://doi.org/10.1016/j.ajog.2020.04.014	2020-04-23	China	nationwide	116	116	0	116	NA	21-41	30.8	NA	0	116	0	108	8	116	0	116	0	0	0	0	0	0	0	0	0	0	0	0	0	0	0	0	0	0	0	0	0	0	0	6	0	12
Yu, Xia	SARS-CoV-2 viral load in sputum correlates with risk of COVID-19 progression	Crit Care	32326952	https://doi.org/10.1186/s13054-020-02893-8	2020-04-23	China	Zhejiang	92	92	0	NA	NA	NA	55	NA	57	35	0	51	41	92	0	0	0	92	0	0	0	0	0	0	0	0	0	0	0	0	0	0	0	0	0	0	0	0	0	0	0	0
Jiang, Xuejun	Asymptomatic SARS-CoV-2 infected case with viral detection positive in stool but negative in nasopharyngeal samples lasts for 42 days	J Med Virol	32330309	https://doi.org/10.1002/jmv.25941	2020-04-24	China	Chongqing	3	2	1	0	0	8-39	NA	NA	1	2	1	2	0	3	3	0	0	0	0	0	0	3	0	3	0	0	0	0	0	0	0	0	0	0	0	0	0	0	0	0	0	0
Lu, Dawei	Asymptomatic COVID-19 infection in late pregnancy indicated no vertical transmission	J Med Virol	32330313	https://doi.org/10.1002/jmv.25927	2020-04-24	China	Hefei	1	1	0	1	0	22	22	22	0	1	1	0	0	1	1	1	0	0	0	0	0	0	0	0	0	0	0	0	0	0	0	0	0	0	0	0	0	0	0	0	0	0
Luo, Yi	Asymptomatic SARS-CoV-2 Infection in Household Contacts of a Healthcare Provider, Wuhan, China	Emerg Infect Dis	32330112	https://doi.org/10.3201/eid2608.200282	2020-04-24	China	Wuhan	6	4	2	0	0	7-64	NA	NA	NA	NA	5	1	0	5	5	0	0	0	0	0	0	0	0	0	0	0	0	0	0	0	0	0	0	0	0	0	0	0	0	0	0	0
Peng, Liang	SARS‐CoV‐2 can be detected in urine, blood, anal swabs and oropharyngeal swabs specimens	J Med Virol	32330305	https://doi.org/10.1002/jmv.25936	2020-04-24	China	Guangzhou	9	9	0	NA	0	27-62	38.9	NA	4	5	0	9	0	9	0	9	0	0	0	0	0	9	0	9	0	0	9	NA	NA	NA	0	0	0	0	0	9	0	0	0	0	0	0
Pereira, Marcus R.	COVID-19 in solid organ transplant recipients: Initial report from the US epicenter	Am J Transplant	32330343	https://doi.org/10.1111/ajt.15941	2020-04-24	USA	New York	90	90	0	0	90	NA	NA	57	53	37	0	63	27	90	90	0	0	0	0	0	0	0	0	0	0	0	0	0	0	0	0	0	0	0	0	0	0	0	0	0	0	0
Yang, Jian-Rong	Persistent viral RNA positivity during recovery period of a patient with SARS-CoV-2 infection	J Med Virol	32330293	https://doi.org/10.1002/jmv.25940	2020-04-24	China	Wuhan	1	1	0	0	0	44	44	44	1	0	0	1	0	1	0	1	0	0	0	0	0	0	0	0	0	0	0	0	0	0	0	1	0	0	0	1	0	0	0	0	0	0
Azzi, Lorenzo	Two cases of COVID-19 with positive salivary and negative pharyngeal or respiratory swabs at hospital discharge: a rising concern	Oral Dis	32333518	https://doi.org/10.1111/ODI.13368	2020-04-25	Italy	Varese	2	2	0	0	NA	64-71	NA	NA	2	0	0	0	0	2	2	0	0	0	0	1	0	0	0	0	0	0	0	0	0	0	0	2	0	0	0	0	0	0	0	0	0	0
Vintzileos, William S.	Screening all pregnant women admitted to Labor and Delivery for the virus responsible for COVID-19	Am J Obstet Gynecol	32348743	https://doi.org/10.1016/j.ajog.2020.04.024	2020-04-26	USA	New York	32	32	0	32	NA	NA	NA	NA	0	32	21	11	0	32	32	0	0	0	0	0	0	0	0	0	0	0	0	0	0	0	0	0	0	0	0	0	0	0	0	0	0	0
La Scola, Bernard	Viral RNA load as determined by cell culture as a management tool for discharge of SARS-CoV-2 patients from infectious disease wards	Eur J Clin Microbiol Infect Dis	32342252	https://doi.org/10.1007/s10096-020-03913-9	2020-04-27	France	Marseille	155	NA	NA	NA	NA	NA	NA	NA	NA	NA	NA	NA	NA	155	NA	0	0	NA	0	0	155	0	0	0	0	0	0	0	0	0	0	0	0	0	0	0	0	0	0	0	0	0
Schwierzeck, Vera	First reported nosocomial outbreak of severe acute respiratory syndrome coronavirus 2 (SARS-CoV-2) in a pediatric dialysis unit	Clin Infect Dis	32337584	https://doi.org/10.1093/cid/ciaa491	2020-04-27	Germany	Münster	12	9	3	0	NA	NA	NA	NA	NA	NA	6	6	0	12	12	0	0	0	0	0	0	0	0	0	0	0	0	0	0	0	0	0	0	0	0	0	0	0	0	0	0	0
Hantoushzadeh, Sedigheh	Maternal Death Due to COVID-19 Disease	Am J Obstet Gynecol	32360108	https://doi.org/10.1016/j.ajog.2020.04.030	2020-04-28	Iran	nationwide	9	9	0	9	0	NA	NA	NA	0	9	0	0	9	9	9	0	0	0	0	0	0	0	0	0	0	0	0	0	0	0	0	0	0	0	0	0	0	0	0	0	0	0
Liu, Shih-Feng	Three Taiwan's domestic family cluster infections of coronavirus disease 2019	J Med Virol	32343428	https://doi.org/10.1002/jmv.25949	2020-04-28	Taiwan		13	12	1	NA	NA	NA	NA	NA	7	6	4	6	3	13	NA	NA	0	NA	NA	NA	NA	0	0	0	0	0	0	0	0	0	0	0	0	0	0	0	0	0	0	0	0	0
Meng, Yifan	Sex-specific clinical characteristics and prognosis of coronavirus disease-19 infection in Wuhan, China: A retrospective study of 168 severe	PLoS Pathog	32343745	https://doi.org/10.1371/journal.ppat.1008520	2020-04-28	China	Wuhan	168	NA	NA	NA	0	NA	NA	56.7	86	82	NA	NA	48	168	0	NA	0	0	NA	0	0	0	0	0	0	0	0	0	0	0	0	0	0	0	0	0	0	0	0	0	0	0
Potdar, Varsha	Genomic analysis of SARS-CoV-2 strains among Indians returning from Italy, Iran & China, & Italian tourists in India	Indian J Med Res	32362650	https://doi.org/10.4103/ijmr.IJMR_1058_20	2020-04-28	India, Iran, Italy		41	NA	NA	NA	NA	NA	NA	NA	NA	NA	NA	NA	NA	41	NA	NA	0	0	0	0	0	0	0	0	0	0	0	0	0	0	0	0	0	0	0	0	0	0	0	0	0	0
Sarkale, Prasad	First isolation of SARS-CoV-2 from clinical samples in India	Indian J Med Res	32362649	https://doi.org/10.4103/ijmr.IJMR_1029_20	2020-04-28	India	nationwide	12	NA	NA	NA	NA	NA	NA	NA	NA	NA	NA	NA	NA	12	NA	NA	0	NA	0	0	12	0	0	0	0	0	0	0	0	0	0	0	0	0	0	0	0	0	0	0	0	0
Altuntas Aydin, Ozlem	HIV/SARS-CoV-2 co-infected patients in Istanbul, Turkey	J Med Virol	32347975	https://doi.org/10.1002/jmv.25955	2020-04-29	Turkey	Istanbul	4	4	0	0	4	34-44	NA	NA	4	0	0	3	1	4	NA	2	0	0	0	0	0	0	0	0	0	0	0	0	0	0	0	0	0	0	0	0	0	0	0	0	0	0
Nair, Vinay	COVID-19 in kidney transplant recipients	Am J Transplant	32351040	https://doi.org/10.1111/ajt.15967	2020-04-29	USA	New York	10	10	0	NA	10	30.71-80.05	NA	57	6	4	0	5	5	10	NA	NA	0	0	0	0	0	0	0	0	0	0	0	0	0	0	0	0	0	0	0	0	0	0	0	0	0	0
Wang, Yeming	Remdesivir in adults with severe COVID-19: a randomised, double-blind, placebo-controlled, multicentre trial	Lancet	32423584	https://doi.org/10.1016/S0140-6736(20)31022-9	2020-04-29	China	Hubei	236	236	0	NA	0	NA	66; 64	NA	140	96	0	NA	NA	236	NA	NA	0	NA	NA	NA	0	0	0	0	0	0	0	0	0	0	0	0	0	0	0	0	0	0	0	0	0	0
Zhao, Xin-Ying	Clinical characteristics of patients with 2019 coronavirus disease in a non-Wuhan area of Hubei Province, China: a retrospective study	BMC Infect Dis	32345226	https://doi.org/10.1186/s12879-020-05010-w	2020-04-29	China	Jingzhou	91	NA	NA	NA	1	NA	NA	46	49	42	0	61	30	91	0	91	0	0	0	0	0	0	0	0	0	0	0	0	0	0	0	0	0	0	0	0	0	0	0	0	0	0
Al Saiegh, Fadi	Status of SARS-CoV-2 in cerebrospinal fluid of patients with COVID-19 and stroke	J Neurol Neurosurg Psychiatry	32354770	https://doi.org/10.1136/jnnp-2020-323522	2020-04-30	USA	Philadelphia	2	2	0	0	0	31-62	NA	NA	1	1	0	2	0	2	2	0	0	0	0	0	0	0	0	0	0	0	0	0	0	0	0	0	0	0	0	0	0	2	0	0	0	0
Baud, David	Second-Trimester Miscarriage in a Pregnant Woman With SARS-CoV-2 Infection	JAMA	32352491	https://doi.org/10.1001/jama.2020.7233	2020-04-30	Switzerland	Lausanne	1	1	0	1	0	28	28	28	0	1	0	1	0	1	1	0	0	0	0	0	0	0	0	0	0	0	1	NA	NA	NA	0	0	0	0	0	1	0	0	0	1	0	0
Kim, G. U.	Clinical characteristics of asymptomatic and symptomatic patients with mild COVID-19	Clin Microbiol Infect	32360780	https://doi.org/10.1016/j.cmi.2020.04.040	2020-05-01	South Korea	Daegu	213	NA	NA	NA	NA	NA	NA	26	66	147	41	172	0	213	213	0	0	0	0	0	0	0	0	0	0	0	0	0	0	0	0	0	0	0	0	0	0	0	0	0	0	0
Buonsenso, Danilo	Neonatal Late Onset Infection with Severe Acute Respiratory Syndrome Coronavirus 2	Am J Perinatol	32359227	https://doi.org/10.1055/s-0040-1710541	2020-05-02	Italy	Rome	3	2	1	2	0	0.003-42	NA	NA	2	2	1	2	0	3	3	0	0	0	0	0	0	0	0	0	0	0	0	0	0	0	0	0	0	0	0	0	0	0	0	0	0	2
Cui, Pengfei	Severe acute respiratory syndrome coronavirus 2 detection in the female lower genital tract	Am J Obstet Gynecol	32376320	https://doi.org/10.1016/j.ajog.2020.04.038	2020-05-04	China	Wuhan	35	35	0	1	NA	37-88	NA	NA	0	35	0	35	0	35	0	35	0	0	0	0	0	0	0	35	0	0	0	0	0	0	0	0	0	0	0	0	0	0	0	35	35	1
Kim, Seong Eun	Viral kinetics of SARS-CoV-2 in asymptomatic carriers and presymptomatic patients	Int J Infect Dis	32376309	https://doi.org/10.1016/j.ijid.2020.04.083	2020-05-04	South Korea	Gwangju	13	11	2	NA	0	8-79	NA	NA	6	7	10	3	0	13	0	0	13	0	0	0	0	0	0	0	0	0	0	0	0	0	0	0	0	0	0	0	0	0	0	0	0	0
Gross, Oliver	COVID-19-associated nephritis: early warning for disease severity and complications?	Lancet	32423587	https://doi.org/10.1016/S0140-6736(20)31041-2	2020-05-06	Germany	Göttingen	3	NA	NA	NA	NA	NA	NA	NA	NA	NA	NA	NA	3	0	0	0	0	0	0	0	0	0	0	0	0	0	0	0	0	0	0	0	0	0	0	3	0	0	0	0	0	0
Turner, Jennifer	A Dual-Center Observational Review of Hospital-Based Palliative Care in Patients Dying With COVID-19	J Pain Symptom Manage	32387139	https://doi.org/10.1016/j.jpainsymman.2020.04.031	2020-05-06	UK	Western Sussex	36	36	0	0	NA	48-96	NA	81	NA	NA	0	0	36	36	36	0	0	0	0	0	0	0	0	0	0	0	0	0	0	0	0	0	0	0	0	0	0	0	0	0	0	0
Zhang, Bin	Children hospitalized for coronavirus disease 2019 (COVID-19): A multicenter retrospective descriptive study	J Infect	32387474	https://doi.org/10.1016/j.jinf.2020.04.045	2020-05-06	China	Guangdong, Hunan, Hubei	46	0	46	0	0	0.58-18	8.75	8	29	17	NA	NA	0	46	0	46	0	0	0	0	0	4	0	4	0	0	0	0	0	0	0	0	0	0	0	0	0	0	0	0	0	0
Bernard-Valnet, Raphaël	Two patients with acute meningo-encephalitis concomitant to SARS-CoV-2 infection	Eur J Neurol	32383343	https://doi.org/10.1111/ene.14298	2020-05-07	Switzerland	Lausanne	2	2	0	0	0	64-67	NA	NA	0	2	0	0	2	2	2	0	0	0	0	0	0	0	0	0	0	0	0	0	0	0	0	0	0	0	0	0	0	2	0	0	0	0
Blitz, Matthew J.	Intensive Care Unit Admissions for Pregnant and Non-Pregnant Women with COVID-19	Am J Obstet Gynecol	32387323	https://doi.org/10.1016/j.ajog.2020.05.004	2020-05-07	USA	New York	1168	1168	0	82	NA	15-49	NA	NA	754	414	NA	NA	58	1168	1168	0	0	0	0	0	0	0	0	0	0	0	0	0	0	0	0	0	0	0	0	0	0	0	0	0	0	0
Coronado Munoz, Alvaro	Late-Onset Neonatal Sepsis in a Patient with Covid-19	N Engl J Med	32320556	https://doi.org/10.1056/NEJMc2010614	2020-05-07	USA	Houston	1	0	1	0	0	0.06	0.06	0.06	1	0	0	0	1	1	1	0	0	0	0	0	0	0	0	0	0	0	0	0	0	0	0	0	0	0	0	0	0	0	0	0	0	0
Garazzino, Silvia	Multicentre Italian study of SARS-CoV-2 infection in children and adolescents, preliminary data as at 10 April 2020	Euro Surveill	32400362	https://doi.org/10.2807/1560-7917.ES.2020.25.18.2000600	2020-05-07	Italy	nationwide	168	0	168	0	7	NA	5	2.3	94	74	4	131	33	168	NA	NA	0	0	0	0	0	0	0	0	0	0	0	0	0	0	0	0	0	0	0	0	0	0	0	0	0	0
Khalil, Asma	SARS-CoV-2 in pregnancy: symptomatic pregnant women are only the tip of the iceberg	Am J Obstet Gynecol	32387327	https://doi.org/10.1016/j.ajog.2020.05.005	2020-05-07	UK	London	9	9	0	9	0	NA	NA	34	0	9	8	1	0	9	9	0	0	0	0	0	0	0	0	0	0	0	0	0	0	0	0	0	0	0	0	0	0	0	0	0	0	0
Li, Diangeng	Clinical Characteristics and Results of Semen Tests Among Men With Coronavirus Disease 2019	JAMA Netw Open	32379329	https://doi.org/10.1001/jamanetworkopen.2020.8292	2020-05-07	China	Shangqiu	38	NA	NA	0	NA	>15	NA	NA	38	0	NA	NA	NA	38	38	0	0	0	0	0	0	0	0	0	0	0	0	0	0	0	0	0	0	0	0	0	0	0	38	0	0	0
Ma, Yan	Characteristics of asymptomatic patients with SARS-CoV-2 infection in Jinan, China	Microbes Infect	32387682	https://doi.org/10.1016/j.micinf.2020.04.011	2020-05-07	China	Jinan	47	37	10	NA	NA	1-72	NA	34	20	27	11	35	1	47	0	47	0	0	0	0	0	0	0	0	0	0	0	0	0	0	0	0	0	0	0	0	0	0	0	0	0	0
Mao, Li-juan	A child with household transmitted COVID-19	BMC Infect Dis	32381073	https://doi.org/10.1186/s12879-020-05056-w	2020-05-07	China	Zhejiang	3	2	1	0	0	1.17-NA	NA	NA	1	2	0	3	0	3	3	0	0	0	0	0	0	3	3	0	0	0	0	0	0	0	0	0	0	0	0	2	0	0	0	1	0	1
Piersigilli, Fiammetta	COVID-19 in a 26-week preterm neonate	Lancet Child Adolesc Health	32386562	https://doi.org/10.1016/S2352-4642(20)30140-1	2020-05-07	Belgium	Brussels	2	1	1	0	0	0.003-NA	NA	NA	0	2	0	2	0	2	2	0	0	0	0	0	0	0	0	0	0	0	0	0	0	0	0	0	0	0	0	0	0	0	0	0	0	1
De Maria, Andrea	High prevalence of olfactory and taste disorder during SARS-CoV-2 infection in outpatients	J Med Virol	32383174	https://doi.org/10.1002/jmv.25995	2020-05-08	Italy	Genoa	95	NA	NA	NA	NA	NA	NA	NA	NA	NA	0	95	0	95	95	0	0	0	0	0	0	0	0	0	0	0	0	0	0	0	0	0	0	0	0	0	0	0	0	0	0	0
Sun, Jiufeng	Prolonged Persistence of SARS-CoV-2 RNA in Body Fluids	Emerg Infect Dis	32383638	http://dx.doi.org/10.3201/eid2608.201097	2020-05-08	China	Guangdong	49	NA	NA	NA	NA	1-70; 46-76	NA	43; 67	28	21	0	43	6	NA	0	NA	0	NA	0	0	0	NA	NA	0	0	0	0	0	0	0	0	0	0	0	0	0	0	0	0	0	0	0
Yokoo, Keiki	The first case of COVID-19 occurring as community-acquired pneumonia in Hokkaido, Japan and our preventive measures against nosocomial infection	Respir Med Case Rep	32391243	https://doi.org/10.1016/j.rmcr.2020.101078	2020-05-08	Japan	Hokkaido	1	1	0	0	0	59	59	59	1	0	0	0	1	1	0	0	0	1	0	0	0	0	0	0	0	0	0	0	0	0	0	0	0	0	0	0	0	0	0	0	0	0
Ngaserin, Sabrina Hui-Na	COVID-19 not detected in peritoneal fluid: a case of laparoscopic appendicectomy for acute appendicitis in a COVID-19-infected patient	Langenbecks Arch Surg	32385569	https://doi.org/10.1007/s00423-020-01891-2	2020-05-09	Singapore		1	1	0	0	0	21	21	21	1	0	1	0	0	1	1	0	0	0	0	0	0	0	0	0	0	0	0	0	0	0	0	0	0	0	0	0	0	0	0	0	0	0
Ibrahim, Laila F	SARS-CoV-2 Testing and Outcomes in the First 30 Days after the First Case of COVID-19 at an Australian Children’s Hospital	Emerg Med Australas	32390285	https://doi.org/10.1111/1742-6723.13550	2020-05-10	Australia	Melbourne	4	0	4	0	0	6-18	NA	NA	NA	NA	0	4	0	4	0	0	4	0	0	0	0	0	0	0	0	0	0	0	0	0	0	0	0	0	0	0	0	0	0	0	0	0
Scheidl, Erika	Guillain-Barré syndrome during SARS-CoV-2 pandemic: A case report and review of recent literature	J Peripher Nerv Syst	32388880	https://doi.org/10.1111/jns.12382	2020-05-10	Germany	Selters	1	1	0	0	0	54	54	54	0	1	0	1	0	1	0	1	0	0	0	0	0	0	0	0	0	0	0	0	0	0	0	0	0	0	0	0	0	0	0	0	0	0
Anand, Pria	COVID-19 in patients with myasthenia gravis	Muscle Nerve	32392389	https://doi.org/10.1002/mus.26918	2020-05-11	USA	Boston	5	5	0	0	5	42-90	NA	NA	2	3	0	2	3	5	5	0	0	0	0	0	0	0	0	0	0	0	0	0	0	0	0	0	0	0	0	0	0	0	0	0	0	0
Cellina, M.	False negative chest X-Rays in patients affected by COVID-19 pneumonia and corresponding chest CT findings	Radiography (Lond)	32423842	https://doi.org/10.1016/j.radi.2020.04.017	2020-05-11	Italy	Milan	4	3	9	NA	0	33-56	NA	NA	1	3	0	4	0	4	0	4	0	0	0	0	0	0	0	0	0	0	0	0	0	0	0	0	0	0	0	0	0	0	0	0	0	0
Dodi, Icilio	SARS-CoV-2 infection in children in Parma	Acta Biomed	32420948	https://doi.org/10.23750/abm.v91i2.9563	2020-05-11	Italy	Parma	14	0	14	0	NA	NA	NA	1.8	9	5	0	14	0	14	NA	NA	0	0	0	0	0	0	0	0	0	0	0	0	0	0	0	0	0	0	0	0	0	0	0	0	0	0
Rivett, Lucy	Screening of healthcare workers for SARS-CoV-2 highlights the role of asymptomatic carriage in COVID-19 transmission	Elife	32392129	https://doi.org/10.7554/eLife.58728	2020-05-11	UK	Cambridge	61	61	0	NA	NA	NA	NA	NA	NA	NA	56	5	0	61	0	0	61	0	0	0	0	0	0	0	0	0	0	0	0	0	0	0	0	0	0	0	0	0	0	0	0	0
Shekerdemian, Lara S.	Characteristics and Outcomes of Children With Coronavirus Disease 2019 (COVID-19) Infection Admitted to US and Canadian Pediatric Intensive Care Units	JAMA Pediatr	32392288	https://doi.org/10.1001/jamapediatrics.2020.1948	2020-05-11	USA, Canada		48	0	48	0	1	4.2-16.6	NA	13	25	23	1	14	33	48	48	0	0	0	0	0	0	0	0	0	0	0	0	0	0	0	0	0	0	0	0	0	0	0	0	0	0	0
Wei, Min	Novel Coronavirus Infection in Hospitalized Infants Under 1 Year of Age in China	JAMA	32058570	https://doi.org/10.1001/jama.2020.2131	2020-05-11	China	nationwide	9	0	9	0	NA	0.08-0.92	NA	NA	2	7	1	8	0	9	9	0	0	0	0	0	0	0	0	0	0	0	0	0	0	0	0	0	0	0	0	0	0	0	0	0	0	0
Koczulla, Rembert A	SARS-CoV-2 infection in two patients following recent lung transplantation	Am J Transplant	32400084	https://doi.org/10.1111/ajt.15998	2020-05-12	Germany	Marburg	2	1	1	0	2	16-64	NA	NA	1	1	1	1	0	2	2	0	0	0	0	0	0	0	0	0	0	0	0	0	0	0	0	0	0	0	0	0	0	0	0	0	0	0
Ottaviani, Donatella	Early Guillain-Barré syndrome in coronavirus disease 2019 (COVID-19): a case report from an Italian COVID-hospital	Neurol Sci	32399950	https://doi.org/10.1007/s10072-020-04449-8	2020-05-12	Italy	Trento	1	1	0	0	0	66	66	66	0	1	0	0	1	1	1	0	0	0	0	0	0	0	0	0	0	0	0	0	0	0	0	0	0	0	0	0	0	1	0	0	0	0
Bush, Rachel	Mild COVID-19 in a pediatric renal transplant recipient	Am J Transplant	32406181	https://doi.org/10.1111/ajt.16003	2020-05-13	USA	Gainesville	1	0	13	0	1	13	13	13	1	0	0	1	0	1	1	0	0	0	0	0	0	0	0	0	0	0	0	0	0	0	0	0	0	0	0	0	0	0	0	0	0	0
Chen, Min	Clinical Characteristics of Re-hospitalized Patients with COVID-19 in China	J Med Virol	32401361	https://doi.org/10.1002/jmv.26002	2020-05-13	China	Wuhan	11	11	0	NA	0	33-72	48.45	NA	3	8	0	NA	NA	11	0	11	0	0	0	0	0	0	0	0	0	0	0	0	0	0	0	0	0	0	0	0	0	0	0	0	0	0
Huang, Wenhui	Unfavorable outcomes in pregnant patients with COVID-19 outside Wuhan, China	J Infect	32417313	https://doi.org/10.1016/j.jinf.2020.05.014	2020-05-13	China	outside Wuhan	8	8	0	8	NA	27-33	NA	NA	0	8	0	5	3	8	NA	NA	NA	NA	NA	NA	NA	0	0	0	0	0	0	0	0	0	0	0	0	0	0	0	0	0	0	0	0	0
Rodríguez-Cola, Miguel	Clinical features of coronavirus disease 2019 (COVID-19) in a cohort of patients with disability due to spinal cord injury	Spinal Cord Ser Cases	32404896	https://doi.org/10.1038/s41394-020-0288-3	2020-05-13	Spain	Toledo	7	7	0	NA	NA	NA	NA	68	5	2	0	2	5	7	0	0	0	NA	0	NA	0	0	0	0	0	0	0	0	0	0	0	0	0	0	0	0	0	0	0	0	0	0
Verdoni, Lucio	An outbreak of severe Kawasaki-like disease at the Italian epicentre of the SARS-CoV-2 epidemic: an observational cohort study	Lancet	32410760	https://doi.org/10.1016/S0140-6736(20)31103-X	2020-05-13	Italy	Bergamo	8	0	8	0	0	2.9-9.2	NA	NA	5	3	0	8	0	8	NA	NA	0	0	0	0	0	0	0	0	0	0	0	0	0	0	0	0	0	0	0	0	0	1	0	0	0	0
Zhang, Man	Viral Shedding Prolongation in a Kidney Transplant Patient with COVID-19 Pneumonia	Am J Transplant	32400931	https://doi.org/10.1111/ajt.15996	2020-05-13	China	Wuhan	1	1	0	0	1	49	49	49	1	0	0	1	0	1	1	0	0	0	0	0	0	0	0	0	0	0	0	0	0	0	0	0	0	0	0	0	0	0	0	0	0	0
Ferguson, J.	Characteristics and Outcomes of Coronavirus Disease Patients under Nonsurge Conditions, Northern California, USA, March-April 2020	Emerg Infect Dis	32407284	https://doi.org/10.3201/eid2608.201776	2020-05-14	USA	California	72	72	0	NA	6	NA	NA	60.4	38	34	0	51	21	72	NA	NA	0	0	NA	NA	0	0	0	0	0	0	0	0	0	0	0	0	0	0	0	0	0	0	0	0	0	0
Gervasoni, Cristina	Clinical features and outcomes of HIV patients with coronavirus disease 2019	Clin Infect Dis	32407467	https://doi.org/10.1093/cid/ciaa579	2020-05-14	Italy	Milan	47	47	0	NA	47	NA	51	NA	36	11	1	40	6	26	0	26	0	0	0	0	0	0	0	0	0	0	0	0	0	0	0	0	0	0	0	0	0	0	0	0	0	0
Guan, Wei-jie	Comorbidity and its impact on 1590 patients with COVID-19 in China: a nationwide analysis	Eur Respir J	32217650	https://doi.org/10.1183/13993003.00547-2020	2020-05-14	China	31 provinces	1590	NA	NA	NA	3	NA	48.9	NA	904	686	NA	NA	254	1590	NA	NA	0	0	0	0	0	0	0	0	0	0	0	0	0	0	0	0	0	0	0	0	0	0	0	0	0	0
Böhmer, Merle M.	Investigation of a COVID-19 outbreak in Germany resulting from a single travel-associated primary case: a case series	Lancet Infect Dis	32422201	https://doi.org/10.1016/S1473-3099(20)30314-5	2020-05-15	Germany	Munich	16	NA	NA	NA	NA	2-58	NA	35	12	4	1	15	0	14	0	0	14	0	0	0	0	0	0	0	0	0	0	0	0	0	0	0	0	0	0	0	0	0	0	0	0	0
Chen, Wei	Plasma CRP level is positively associated with the severity of COVID-19	Ann Clin Microbiol Antimicrob	32414383	https://doi.org/10.1186/s12941-020-00362-2	2020-05-15	China	Wenzhou	76	NA	NA	NA	NA	NA	44.5	NA	42	34	NA	NA	NA	76	0	76	0	0	0	0	0	0	0	0	0	0	0	0	0	0	0	0	0	0	0	0	0	0	0	0	0	0
Diotallevi, F.	Skin Involvement in SARS-CoV-2 Infection: Case Series	J Med Virol	32410241	https://doi.org/10.1002/jmv.26012	2020-05-15	Italy	Ancona	3	2	1	0	0	12-64	NA	NA	1	2	0	2	1	3	3	0	0	0	0	0	0	0	0	0	0	0	0	0	0	0	0	0	0	0	0	0	0	0	0	0	0	0
Pasomsub, E.	Saliva sample as a non-invasive specimen for the diagnosis of coronavirus disease-2019 (COVID-19): a cross-sectional study	Clin Microbiol Infect	32422408	https://doi.org/10.1016/j.cmi.2020.05.001	2020-05-15	Thailand	Bangkok	19	19	0	NA	NA	NA	NA	33	9	10	0	NA	NA	19	0	0	19	0	0	0	0	0	0	0	0	0	0	0	0	0	0	19	0	0	0	0	0	0	0	0	0	0
Zheng, Lichun	Analysis of the infection status of the health care workers in Wuhan during the COVID-19 outbreak: A cross-sectional study	Clin Infect Dis	32409825	https://doi.org/10.1093/cid/ciaa588	2020-05-15	China	Wuhan	2457	2457	0	NA	NA	NA	NA	NA	681	1776	NA	NA	NA	2457	0	2457	0	0	0	0	0	0	0	0	0	0	0	0	0	0	0	0	0	0	0	0	0	0	0	0	0	0
[truncated: 7 more columns]
